# Supplementary material for: Pan-African genome demonstrates how population-specific genome graphs improve high-throughput sequencing data analysis
Source: Nat Commun. 2022 Aug 4;13:4384. doi: 10.1038/s41467-022-31724-3 (PMC9352875; doi:10.1038/s41467-022-31724-3)
Supplement: Supplementary file 4 — Source Data [file 41467_2022_31724_MOESM4_ESM.xlsx]

## Sheet: figure 2a
Super-population	Diversity	Divergence
AFR	0.0022	0.002
AMR	0.0018	0.0018
EAS	0.0016	0.0018
EUR	0.0017	0.0017
SAS	0.0017	0.0018

## Sheet: figure 2b
Homogeneus															Expected
AFR			AMR			EAS			EUR			SAS			AFR			AMR			EAS			EUR			SAS
Samples	TPR	FPR	Samples	TPR	FPR	Samples	TPR	FPR	Samples	TPR	FPR	Samples	TPR	FPR	Samples	TPR	FPR	Samples	TPR	FPR	Samples	TPR	FPR	Samples	TPR	FPR	Samples	TPR	FPR
5.5	0.749757	0.208127	5.5	0.787804	0.172966	5.5	0.804715	0.144136	5.5	0.795049	0.152382	5.5	0.792196	0.154323	5.5	0.750961	0.22579	5.5	0.788979	0.210213	5.5	0.804779	0.172367	5.5	0.794188	0.178857	5.5	0.791934	0.198833
6.5	0.787107	0.21268	6.5	0.823779	0.175848	6.5	0.839139	0.146854	6.5	0.831179	0.155494	6.5	0.828363	0.15727	6.5	0.789383	0.229391	6.5	0.826241	0.212008	6.5	0.840728	0.1739	6.5	0.831668	0.180716	6.5	0.829508	0.200431
7.5	0.811053	0.213856	7.5	0.845674	0.175793	7.5	0.859858	0.147201	7.5	0.853058	0.156074	7.5	0.850313	0.15762	7.5	0.813422	0.229172	7.5	0.848261	0.21005	7.5	0.861706	0.172352	7.5	0.853687	0.179417	7.5	0.851663	0.198463
8.5	0.827421	0.211852	8.5	0.860285	0.172945	8.5	0.873535	0.145222	8.5	0.867462	0.154277	8.5	0.864786	0.155564	8.5	0.829543	0.225382	8.5	0.862537	0.204527	8.5	0.875206	0.16788	8.5	0.867894	0.17513	8.5	0.865961	0.193105
9.5	0.838935	0.206882	9.5	0.870597	0.167754	9.5	0.882954	0.141121	9.5	0.877371	0.150249	9.5	0.874705	0.151257	9.5	0.8407	0.21825	9.5	0.872212	0.195614	9.5	0.884312	0.160625	9.5	0.877487	0.168009	9.5	0.875604	0.184517
10.5	0.847144	0.199158	10.5	0.87791	0.16019	10.5	0.889633	0.134995	10.5	0.884255	0.144074	10.5	0.881694	0.144795	10.5	0.848522	0.207985	10.5	0.878908	0.183472	10.5	0.890594	0.15072	10.5	0.884108	0.158198	10.5	0.882247	0.172849
11.5	0.853014	0.188857	11.5	0.883041	0.1502	11.5	0.894357	0.126918	11.5	0.88914	0.135969	11.5	0.886603	0.136308	11.5	0.854016	0.194778	11.5	0.883574	0.168247	11.5	0.894964	0.138283	11.5	0.888714	0.145826	11.5	0.886857	0.158238
12.5	0.857207	0.176185	12.5	0.886645	0.13771	12.5	0.897755	0.117107	12.5	0.892603	0.126054	12.5	0.890155	0.125906	12.5	0.85784	0.178804	12.5	0.886811	0.150078	12.5	0.897994	0.123426	12.5	0.891907	0.131014	12.5	0.890044	0.140811
13.5	0.860197	0.161301	13.5	0.889195	0.122975	13.5	0.900161	0.105601	13.5	0.895045	0.114439	13.5	0.892627	0.113699	13.5	0.860452	0.160224	13.5	0.889021	0.129089	13.5	0.900066	0.10625	13.5	0.894089	0.113873	13.5	0.892213	0.120684
14.5	0.86231	0.144318	14.5	0.890966	0.106092	14.5	0.901875	0.0924969	14.5	0.896747	0.10118	14.5	0.894329	0.0997112	14.5	0.862172	0.139187	14.5	0.890485	0.105397	14.5	0.901444	0.0868481	14.5	0.895538	0.0945045	14.5	0.893645	0.0979661
15.5	0.869472	0.143397	15.5	0.896836	0.104928	15.5	0.907416	0.0917243	15.5	0.902524	0.100298	15.5	0.900095	0.0988509	15.5	0.869312	0.138721	15.5	0.896449	0.104795	15.5	0.906991	0.0864935	15.5	0.901389	0.0941184	15.5	0.899502	0.0974322
16.5	0.875343	0.141951	16.5	0.901682	0.103394	16.5	0.911952	0.0905829	16.5	0.907249	0.0990647	16.5	0.904798	0.0975961	16.5	0.875178	0.137731	16.5	0.901323	0.103767	16.5	0.911513	0.0858034	16.5	0.906159	0.093369	16.5	0.904272	0.0965044
17.5	0.880191	0.139978	17.5	0.905621	0.101438	17.5	0.91563	0.0891007	17.5	0.911114	0.0974238	17.5	0.908607	0.095938	17.5	0.879987	0.136198	17.5	0.905303	0.102292	17.5	0.915196	0.0847647	17.5	0.910045	0.0922421	17.5	0.908156	0.0951656
18.5	0.884171	0.137454	18.5	0.9088	0.0990415	18.5	0.918584	0.087261	18.5	0.914287	0.0953759	18.5	0.91169	0.0938699	18.5	0.883914	0.134108	18.5	0.908543	0.100358	18.5	0.918189	0.0833677	18.5	0.913203	0.0907276	18.5	0.91131	0.093403
19.5	0.887424	0.134367	19.5	0.911341	0.0961864	19.5	0.920966	0.0850426	19.5	0.916865	0.0929299	19.5	0.914187	0.0913765	19.5	0.887107	0.131454	19.5	0.911172	0.0979533	19.5	0.920612	0.081606	19.5	0.915761	0.0888187	19.5	0.913864	0.0912073
20.5	0.890068	0.130729	20.5	0.913361	0.0928007	20.5	0.922896	0.0824482	20.5	0.918941	0.0900951	20.5	0.916204	0.088476	20.5	0.889687	0.12823	20.5	0.913292	0.0950717	20.5	0.922565	0.0794758	20.5	0.917822	0.0865116	20.5	0.915919	0.0885723
21.5	0.892193	0.12654	21.5	0.915001	0.0889414	21.5	0.924457	0.0794674	21.5	0.920619	0.0868752	21.5	0.917827	0.0851537	21.5	0.891753	0.124436	21.5	0.91499	0.0917085	21.5	0.924128	0.0769756	21.5	0.919471	0.0838051	21.5	0.917562	0.085494
22.5	0.893907	0.121779	22.5	0.916348	0.0846658	22.5	0.925693	0.0760846	22.5	0.921967	0.083269	22.5	0.919132	0.0814391	22.5	0.893391	0.120075	22.5	0.916337	0.0878617	22.5	0.925368	0.0741056	22.5	0.920778	0.0806999	22.5	0.918862	0.081971
23.5	0.895262	0.116451	23.5	0.917406	0.0800016	23.5	0.926657	0.0723416	23.5	0.923016	0.079255	23.5	0.920177	0.0773215	23.5	0.894672	0.115152	23.5	0.917391	0.0835311	23.5	0.926339	0.0708677	23.5	0.921802	0.0771984	23.5	0.919878	0.0780033
24.5	0.896307	0.110585	24.5	0.918283	0.0749784	24.5	0.927389	0.068225	24.5	0.923825	0.0748657	24.5	0.921003	0.0728154	24.5	0.895655	0.109674	24.5	0.918203	0.0787182	24.5	0.927087	0.0672649	24.5	0.92259	0.0733045	24.5	0.920658	0.0735926
25.5	0.899512	0.110017	25.5	0.920947	0.0745569	25.5	0.929771	0.0678687	25.5	0.926366	0.0744637	25.5	0.92354	0.0723606	25.5	0.89875	0.109092	25.5	0.92073	0.078212	25.5	0.929403	0.0668978	25.5	0.925036	0.0728843	25.5	0.923102	0.0731355
26.5	0.902304	0.109236	26.5	0.923267	0.0739771	26.5	0.931804	0.0673752	26.5	0.928556	0.0739276	26.5	0.925729	0.0717484	26.5	0.901418	0.108293	26.5	0.922905	0.0775398	26.5	0.931393	0.066396	26.5	0.927138	0.0723159	26.5	0.925202	0.0725253
27.5	0.904706	0.108229	27.5	0.925293	0.0732394	27.5	0.93357	0.0667245	27.5	0.930437	0.0732522	27.5	0.927642	0.0709937	27.5	0.903709	0.107268	27.5	0.92477	0.0766949	27.5	0.933097	0.0657542	27.5	0.928938	0.0715936	27.5	0.927	0.0717558
28.5	0.90676	0.106981	28.5	0.927045	0.0723017	28.5	0.935121	0.0659536	28.5	0.932051	0.0724104	28.5	0.929286	0.07009	28.5	0.905668	0.10601	28.5	0.926363	0.0756711	28.5	0.934551	0.0649682	28.5	0.930473	0.0707125	28.5	0.928535	0.0708214
29.5	0.908513	0.105491	29.5	0.928582	0.0712138	29.5	0.936448	0.065017	29.5	0.933408	0.0714162	29.5	0.930702	0.0690402	29.5	0.907335	0.104514	29.5	0.927718	0.0744635	29.5	0.935787	0.0640343	29.5	0.931778	0.0696686	29.5	0.929838	0.0697178
30.5	0.910004	0.103755	30.5	0.929878	0.0699579	30.5	0.937571	0.063926	30.5	0.934569	0.0702322	30.5	0.93193	0.0678193	30.5	0.908744	0.102776	30.5	0.928863	0.0730677	30.5	0.936831	0.0629496	30.5	0.93288	0.0684587	30.5	0.930938	0.0684412
31.5	0.911266	0.101762	31.5	0.930964	0.0685048	31.5	0.93853	0.0626833	31.5	0.935533	0.068874	31.5	0.932971	0.0664373	31.5	0.909928	0.100791	31.5	0.929826	0.0714803	31.5	0.937708	0.0617121	31.5	0.933805	0.0670804	31.5	0.931862	0.0669886
32.5	0.912322	0.0995214	32.5	0.931896	0.066866	32.5	0.93934	0.0613102	32.5	0.936343	0.0673379	32.5	0.933853	0.0648827	32.5	0.910915	0.0985586	32.5	0.930628	0.0696985	32.5	0.938439	0.0603201	32.5	0.934577	0.0655319	32.5	0.932631	0.0653576
33.5	0.913196	0.097023	33.5	0.932673	0.0650215	33.5	0.940028	0.0597754	33.5	0.937022	0.0656348	33.5	0.93461	0.063161	33.5	0.911728	0.0960765	33.5	0.931291	0.0677204	33.5	0.939043	0.0587727	33.5	0.935214	0.0638122	33.5	0.933266	0.0635466
34.5	0.913923	0.0942749	34.5	0.933302	0.0629656	34.5	0.940603	0.0580753	34.5	0.937586	0.0637268	34.5	0.935231	0.0612609	34.5	0.912391	0.0933444	34.5	0.931833	0.0655443	34.5	0.939537	0.0570692	34.5	0.935734	0.0619206	34.5	0.933783	0.0615544
35.5	0.915748	0.0936575	35.5	0.934791	0.0624674	35.5	0.941903	0.0576931	35.5	0.939024	0.063245	35.5	0.936668	0.0608192	35.5	0.914189	0.0928581	35.5	0.933287	0.0651596	35.5	0.940858	0.0567693	35.5	0.93713	0.0615753	35.5	0.93518	0.0611995
36.5	0.917355	0.0929142	36.5	0.936106	0.0618842	36.5	0.943064	0.057227	36.5	0.940296	0.0626714	36.5	0.937944	0.0602918	36.5	0.915774	0.0922512	36.5	0.934569	0.064686	36.5	0.942021	0.0563953	36.5	0.938358	0.0611483	36.5	0.936411	0.0607618
37.5	0.918778	0.0920313	37.5	0.937271	0.0612041	37.5	0.944098	0.0566925	37.5	0.941399	0.0619954	37.5	0.939049	0.0596704	37.5	0.917168	0.0915192	37.5	0.935695	0.0641197	37.5	0.943043	0.0559445	37.5	0.939437	0.0606363	37.5	0.937491	0.060238
38.5	0.920036	0.091028	38.5	0.938293	0.0604501	38.5	0.944991	0.0560703	38.5	0.942362	0.0612399	38.5	0.940013	0.0589604	38.5	0.918389	0.0906584	38.5	0.936681	0.0634578	38.5	0.943936	0.0554145	38.5	0.94038	0.0600366	38.5	0.938436	0.0596254
39.5	0.921136	0.0899005	39.5	0.939184	0.059584	39.5	0.945777	0.0553669	39.5	0.943212	0.0603652	39.5	0.940853	0.0581481	39.5	0.919453	0.0896651	39.5	0.93754	0.0626973	39.5	0.944714	0.0548031	39.5	0.941202	0.0593468	39.5	0.93926	0.0589213
40.5	0.922097	0.0886374	40.5	0.939962	0.0586033	40.5	0.946466	0.054569	40.5	0.943943	0.0594303	40.5	0.941569	0.0572555	40.5	0.920377	0.0885366	40.5	0.938286	0.0618358	40.5	0.945389	0.0541086	40.5	0.941914	0.0585649	40.5	0.939973	0.0581235
41.5	0.922938	0.0872464	41.5	0.940648	0.0575398	41.5	0.947056	0.0536724	41.5	0.944588	0.0583999	41.5	0.942181	0.0562561	41.5	0.921173	0.0872704	41.5	0.938929	0.0608711	41.5	0.945972	0.0533294	41.5	0.942529	0.057689	41.5	0.940589	0.0572301
42.5	0.92366	0.0857137	42.5	0.941241	0.0563609	42.5	0.94756	0.0526707	42.5	0.945137	0.0572832	42.5	0.942698	0.0551549	42.5	0.921855	0.0858645	42.5	0.939481	0.0598013	42.5	0.946472	0.0524641	42.5	0.943055	0.0567177	42.5	0.941116	0.0562394
43.5	0.924287	0.084043	43.5	0.941759	0.0550852	43.5	0.948005	0.0515716	43.5	0.945618	0.0560686	43.5	0.943126	0.0539431	43.5	0.922436	0.0843171	43.5	0.93995	0.0586247	43.5	0.946897	0.0515118	43.5	0.943504	0.0556497	43.5	0.941564	0.05515
44.5	0.924819	0.082227	44.5	0.942198	0.053717	44.5	0.948393	0.0503879	44.5	0.946041	0.0547559	44.5	0.943499	0.0526362	44.5	0.922924	0.0826272	44.5	0.940347	0.0573401	44.5	0.947257	0.0504716	44.5	0.943882	0.0544841	44.5	0.941942	0.0539607
45.5	0.926095	0.0818096	45.5	0.943214	0.0534199	45.5	0.949336	0.0501009	45.5	0.947019	0.0544559	45.5	0.944431	0.0523138	45.5	0.924124	0.0822301	45.5	0.941312	0.0570403	45.5	0.948129	0.0502286	45.5	0.944803	0.0542048	45.5	0.942866	0.0536801
46.5	0.927242	0.0813318	46.5	0.944145	0.0530719	46.5	0.950189	0.0497708	46.5	0.947897	0.0541012	46.5	0.945238	0.0519458	46.5	0.925198	0.0817559	46.5	0.942176	0.0566848	46.5	0.948908	0.0499384	46.5	0.945626	0.0538734	46.5	0.943693	0.0533473
47.5	0.928266	0.080784	47.5	0.944984	0.0526822	47.5	0.950939	0.0493765	47.5	0.948703	0.0536872	47.5	0.945967	0.0515313	47.5	0.926156	0.081202	47.5	0.942946	0.0562714	47.5	0.949603	0.0495995	47.5	0.946359	0.0534879	47.5	0.94443	0.0529604
48.5	0.929179	0.0801517	48.5	0.945733	0.0522076	48.5	0.951607	0.048923	48.5	0.949417	0.0532125	48.5	0.946618	0.0510593	48.5	0.927008	0.0805659	48.5	0.943631	0.0557984	48.5	0.950221	0.0492103	48.5	0.947011	0.0530467	48.5	0.945085	0.0525177
49.5	0.93001	0.0794385	49.5	0.946406	0.0517006	49.5	0.952209	0.0484282	49.5	0.950048	0.0527089	49.5	0.947199	0.0505323	49.5	0.927763	0.0798453	49.5	0.944237	0.0552639	49.5	0.950769	0.0487694	49.5	0.947588	0.0525483	49.5	0.945665	0.0520175
50.5	0.930743	0.078653	50.5	0.947024	0.0511443	50.5	0.952747	0.0478942	50.5	0.950618	0.0521255	50.5	0.947716	0.0499515	50.5	0.928428	0.0790384	50.5	0.944772	0.0546664	50.5	0.951251	0.0482757	50.5	0.948097	0.0519911	50.5	0.946177	0.0514584
51.5	0.931392	0.0777683	51.5	0.947566	0.0505163	51.5	0.953236	0.0473237	51.5	0.951118	0.0514856	51.5	0.948171	0.0493197	51.5	0.929013	0.0781433	51.5	0.945242	0.0540043	51.5	0.951675	0.047728	51.5	0.948544	0.051374	51.5	0.946625	0.0508391
52.5	0.931965	0.0767905	52.5	0.948029	0.0498124	52.5	0.953664	0.0467052	52.5	0.951552	0.0507743	52.5	0.948574	0.0486273	52.5	0.929523	0.0771586	52.5	0.945652	0.0532765	52.5	0.952045	0.0471254	52.5	0.948934	0.0506958	52.5	0.947017	0.0501584
53.5	0.932457	0.0757169	53.5	0.948443	0.0490411	53.5	0.954032	0.0460356	53.5	0.951937	0.0499976	53.5	0.948925	0.0478731	53.5	0.929966	0.0760828	53.5	0.946009	0.0524818	53.5	0.952367	0.0464672	53.5	0.949273	0.0499556	53.5	0.947357	0.0494153
54.5	0.932885	0.0745573	54.5	0.948826	0.0482214	54.5	0.954355	0.0453045	54.5	0.952259	0.0491494	54.5	0.949218	0.0470522	54.5	0.930347	0.074915	54.5	0.946316	0.0516192	54.5	0.952645	0.0457525	54.5	0.949565	0.0491526	54.5	0.94765	0.0486088
55.5	0.933771	0.0741688	55.5	0.949614	0.0479364	55.5	0.955006	0.0450446	55.5	0.952932	0.048849	55.5	0.94985	0.0467588	55.5	0.931216	0.0745864	55.5	0.947012	0.0513779	55.5	0.953272	0.0455519	55.5	0.950226	0.0489231	55.5	0.948316	0.0483811
56.5	0.934576	0.073714	56.5	0.95033	0.0476109	56.5	0.955574	0.0447364	56.5	0.95354	0.0485137	56.5	0.950433	0.0464275	56.5	0.932002	0.0742041	56.5	0.947642	0.0510984	56.5	0.953838	0.0453187	56.5	0.950824	0.0486575	56.5	0.948918	0.0481174
57.5	0.935309	0.0732074	57.5	0.950981	0.0472325	57.5	0.956089	0.0443992	57.5	0.954084	0.0481494	57.5	0.950965	0.0460617	57.5	0.932711	0.0737665	57.5	0.948209	0.0507792	57.5	0.954349	0.0450517	57.5	0.951362	0.0483544	57.5	0.949461	0.0478164
58.5	0.935973	0.0726428	58.5	0.951587	0.0468291	58.5	0.956554	0.0440326	58.5	0.954569	0.0477625	58.5	0.951423	0.0456586	58.5	0.933349	0.0732718	58.5	0.94872	0.0504193	58.5	0.954808	0.0447498	58.5	0.951846	0.0480128	58.5	0.949948	0.0474771
59.5	0.936557	0.0720092	59.5	0.95211	0.0463669	59.5	0.956965	0.0436261	59.5	0.955005	0.0473197	59.5	0.951819	0.045226	59.5	0.93392	0.0727184	59.5	0.949177	0.0500173	59.5	0.955219	0.0444121	59.5	0.95228	0.0476315	59.5	0.950385	0.0470983
60.5	0.937088	0.0713045	60.5	0.95258	0.0458598	60.5	0.957349	0.0431644	60.5	0.9554	0.0468293	60.5	0.952162	0.0447475	60.5	0.93443	0.0721051	60.5	0.949585	0.0495723	60.5	0.955587	0.0440378	60.5	0.952667	0.0472095	60.5	0.950775	0.046679
61.5	0.937563	0.0705419	61.5	0.953012	0.0453102	61.5	0.957694	0.0426671	61.5	0.955752	0.0462873	61.5	0.952474	0.0442317	61.5	0.934883	0.0714305	61.5	0.949947	0.0490832	61.5	0.955913	0.0436262	61.5	0.953011	0.046746	61.5	0.951122	0.0462183
62.5	0.937981	0.0697165	62.5	0.953409	0.0447207	62.5	0.958012	0.0421349	62.5	0.956075	0.0457037	62.5	0.952754	0.0436774	62.5	0.935284	0.0706934	62.5	0.950268	0.048549	62.5	0.956202	0.0431764	62.5	0.953315	0.0462401	62.5	0.951428	0.0457153
63.5	0.938357	0.0688358	63.5	0.95377	0.0441006	63.5	0.958285	0.0415522	63.5	0.956357	0.0450804	63.5	0.952995	0.0430832	63.5	0.935637	0.0698929	63.5	0.950551	0.047969	63.5	0.956457	0.0426879	63.5	0.953583	0.0456911	63.5	0.951698	0.0451693
64.5	0.938688	0.067892	64.5	0.954094	0.0434222	64.5	0.958528	0.0409454	64.5	0.956604	0.0444196	64.5	0.953217	0.042454	64.5	0.935946	0.0690281	64.5	0.950798	0.0473424	64.5	0.95668	0.04216	64.5	0.953818	0.0450983	64.5	0.951934	0.0445795
65.5	0.939396	0.0675975	65.5	0.95472	0.0431974	65.5	0.959022	0.040754	65.5	0.95713	0.0442009	65.5	0.953725	0.0422542	65.5	0.936611	0.0687514	65.5	0.951329	0.0471429	65.5	0.957157	0.0419913	65.5	0.95432	0.0449063	65.5	0.952442	0.0443903
66.5	0.940047	0.0672657	66.5	0.955303	0.0429566	66.5	0.959491	0.0405635	66.5	0.957605	0.0439534	66.5	0.954186	0.0420269	66.5	0.937218	0.0684351	66.5	0.951813	0.0469155	66.5	0.957592	0.0417985	66.5	0.954778	0.0446877	66.5	0.952905	0.0441748
67.5	0.940636	0.0668885	67.5	0.955836	0.042693	67.5	0.959925	0.0403424	67.5	0.958042	0.043679	67.5	0.954609	0.0417788	67.5	0.937769	0.0680781	67.5	0.952252	0.0466593	67.5	0.957986	0.0415808	67.5	0.955194	0.0444415	67.5	0.953325	0.043932
68.5	0.94117	0.066464	68.5	0.956322	0.0423971	68.5	0.960329	0.0400974	68.5	0.958446	0.0433573	68.5	0.955022	0.0415066	68.5	0.938269	0.067679	68.5	0.95265	0.0463733	68.5	0.958344	0.0413375	68.5	0.955571	0.0441671	68.5	0.953706	0.0436612
69.5	0.941652	0.0660061	69.5	0.956774	0.0420782	69.5	0.960704	0.0398209	69.5	0.95881	0.0430082	69.5	0.955408	0.0411962	69.5	0.938721	0.0672369	69.5	0.95301	0.0460568	69.5	0.958668	0.041068	69.5	0.955912	0.0438636	69.5	0.954051	0.0433616
70.5	0.942093	0.0655106	70.5	0.95719	0.0417144	70.5	0.96104	0.0395247	70.5	0.959145	0.0426306	70.5	0.955772	0.0408634	70.5	0.939128	0.0667506	70.5	0.953335	0.0457089	70.5	0.958959	0.0407715	70.5	0.956219	0.0435303	70.5	0.954361	0.0430324
71.5	0.942493	0.0649766	71.5	0.957575	0.0413301	71.5	0.961332	0.0391897	71.5	0.959453	0.0422215	71.5	0.956106	0.0404958	71.5	0.939493	0.0662193	71.5	0.953626	0.045329	71.5	0.959221	0.0404476	71.5	0.956495	0.0431665	71.5	0.954639	0.0426731
72.5	0.94286	0.0643963	72.5	0.957925	0.0409341	72.5	0.961593	0.0388219	72.5	0.959731	0.0417822	72.5	0.956423	0.040094	72.5	0.93982	0.065642	72.5	0.953886	0.0449164	72.5	0.959455	0.0400956	72.5	0.956741	0.0427716	72.5	0.954888	0.0422828
73.5	0.9432	0.063767	73.5	0.958239	0.0405031	73.5	0.961839	0.038429	73.5	0.959984	0.0413232	73.5	0.956724	0.0396531	73.5	0.94011	0.0650179	73.5	0.954117	0.0444704	73.5	0.959663	0.0397152	73.5	0.95696	0.042345	73.5	0.95511	0.0418612
74.5	0.943503	0.0630888	74.5	0.958516	0.0400486	74.5	0.962058	0.0379935	74.5	0.96022	0.0408371	74.5	0.957005	0.039185	74.5	0.940368	0.0643464	74.5	0.954322	0.0439905	74.5	0.959848	0.0393058	74.5	0.957154	0.0418862	74.5	0.955306	0.0414075
75.5	0.944062	0.0628072	75.5	0.95901	0.0398496	75.5	0.962469	0.0377971	75.5	0.960639	0.0406356	75.5	0.957482	0.0389727	75.5	0.940897	0.0641095	75.5	0.954743	0.0438219	75.5	0.960225	0.0391613	75.5	0.957552	0.0417228	75.5	0.955708	0.0412472
76.5	0.944573	0.0624938	76.5	0.959456	0.0396139	76.5	0.962846	0.0375662	76.5	0.961037	0.0404168	76.5	0.957925	0.0387487	76.5	0.941382	0.0638423	76.5	0.955129	0.043632	76.5	0.960571	0.0389984	76.5	0.957917	0.0415389	76.5	0.956078	0.0410667
77.5	0.945046	0.0621515	77.5	0.959867	0.0393533	77.5	0.963195	0.0373334	77.5	0.96141	0.0401767	77.5	0.95832	0.0385026	77.5	0.941827	0.0635438	77.5	0.955481	0.0434202	77.5	0.960888	0.0388163	77.5	0.95825	0.041334	77.5	0.956416	0.0408655
78.5	0.945487	0.061775	78.5	0.960233	0.0390664	78.5	0.963511	0.0370669	78.5	0.961757	0.0399183	78.5	0.95867	0.0382362	78.5	0.942232	0.063213	78.5	0.955803	0.0431857	78.5	0.961176	0.0386146	78.5	0.958554	0.0411075	78.5	0.956724	0.0406429
79.5	0.945897	0.0613639	79.5	0.960562	0.0387515	79.5	0.963794	0.0367678	79.5	0.962081	0.03964	79.5	0.958984	0.0379518	79.5	0.942601	0.0628492	79.5	0.956096	0.042928	79.5	0.961439	0.0383928	79.5	0.958831	0.0408587	79.5	0.957004	0.0403983
80.5	0.946277	0.0609121	80.5	0.960849	0.0384188	80.5	0.964048	0.0364396	80.5	0.962378	0.039337	80.5	0.959268	0.037634	80.5	0.942936	0.0624516	80.5	0.956361	0.0426465	80.5	0.961678	0.0381504	80.5	0.959083	0.0405871	80.5	0.957259	0.0401312
81.5	0.94662	0.0604258	81.5	0.961112	0.0380623	81.5	0.964284	0.0361097	81.5	0.962644	0.0390128	81.5	0.95953	0.0372935	81.5	0.943239	0.0620194	81.5	0.956602	0.0423407	81.5	0.961893	0.0378869	81.5	0.95931	0.0402922	81.5	0.957489	0.0398411
82.5	0.946933	0.0599106	82.5	0.961349	0.0376632	82.5	0.964496	0.0357718	82.5	0.962893	0.0386704	82.5	0.959764	0.0369369	82.5	0.943512	0.0615519	82.5	0.956818	0.04201	82.5	0.962088	0.0376019	82.5	0.959515	0.0399736	82.5	0.957697	0.0395275
83.5	0.947208	0.0593521	83.5	0.961557	0.0372254	83.5	0.964679	0.0354133	83.5	0.963115	0.0382956	83.5	0.959973	0.0365661	83.5	0.943757	0.0610486	83.5	0.957012	0.0416539	83.5	0.962263	0.0372951	83.5	0.959699	0.0396307	83.5	0.957883	0.03919
84.5	0.947452	0.058756	84.5	0.961746	0.036765	84.5	0.964845	0.0350307	84.5	0.963313	0.0378912	84.5	0.960149	0.0361659	84.5	0.943976	0.0605088	84.5	0.957186	0.0412721	84.5	0.962419	0.0369661	84.5	0.959863	0.0392631	84.5	0.95805	0.038828
85.5	0.947931	0.0585164	85.5	0.962109	0.0365705	85.5	0.965193	0.034861	85.5	0.963671	0.0377398	85.5	0.960475	0.0360046	85.5	0.94441	0.0603033	85.5	0.957529	0.0411271	85.5	0.962727	0.0368406	85.5	0.960187	0.0391219	85.5	0.958379	0.0386899
86.5	0.948374	0.0582496	86.5	0.96244	0.0363654	86.5	0.965515	0.0346859	86.5	0.963992	0.0375623	86.5	0.960785	0.0358236	86.5	0.944809	0.0600736	86.5	0.957845	0.0409652	86.5	0.96301	0.0367005	86.5	0.960486	0.0389646	86.5	0.958682	0.0385359
87.5	0.948777	0.0579558	87.5	0.962741	0.0361436	87.5	0.965816	0.0344939	87.5	0.964288	0.0373632	87.5	0.961083	0.0356246	87.5	0.945177	0.0598191	87.5	0.958136	0.0407861	87.5	0.963271	0.0365451	87.5	0.960761	0.0387907	87.5	0.958961	0.0383656
88.5	0.949147	0.0576391	88.5	0.963029	0.035908	88.5	0.966088	0.0342848	88.5	0.964564	0.0371485	88.5	0.961355	0.0354098	88.5	0.945515	0.0595391	88.5	0.958402	0.0405892	88.5	0.96351	0.0363743	88.5	0.961013	0.0385996	88.5	0.959217	0.0381783
89.5	0.949492	0.0572976	89.5	0.963298	0.0356539	89.5	0.966347	0.0340751	89.5	0.964816	0.0369088	89.5	0.961606	0.0351774	89.5	0.945823	0.0592329	89.5	0.958646	0.0403741	89.5	0.963729	0.0361875	89.5	0.961243	0.038391	89.5	0.959451	0.0379738
90.5	0.949805	0.0569327	90.5	0.963553	0.0353891	90.5	0.966579	0.0338667	90.5	0.965049	0.0366527	90.5	0.96183	0.0349294	90.5	0.946105	0.0589	90.5	0.958869	0.0401402	90.5	0.963928	0.0359844	90.5	0.961454	0.0381644	90.5	0.959665	0.0377516
91.5	0.950096	0.056532	91.5	0.963787	0.0351017	91.5	0.966792	0.0336288	91.5	0.965269	0.0363815	91.5	0.962021	0.0346689	91.5	0.946362	0.0585397	91.5	0.959072	0.0398872	91.5	0.96411	0.0357647	91.5	0.961646	0.0379195	91.5	0.95986	0.0375112
92.5	0.950358	0.0561022	92.5	0.96401	0.0348029	92.5	0.966989	0.0333716	92.5	0.965465	0.0360885	92.5	0.962194	0.0343832	92.5	0.946595	0.0581515	92.5	0.959255	0.0396147	92.5	0.964275	0.0355279	92.5	0.96182	0.0376557	92.5	0.960037	0.0372524
93.5	0.9506	0.0556538	93.5	0.964218	0.0344865	93.5	0.96717	0.0330947	93.5	0.965641	0.0357689	93.5	0.96235	0.0340794	93.5	0.946806	0.057735	93.5	0.959421	0.0393223	93.5	0.964425	0.0352739	93.5	0.961977	0.0373729	93.5	0.960196	0.0369747
94.5	0.950825	0.0551744	94.5	0.964406	0.0341374	94.5	0.967334	0.0328047	94.5	0.965813	0.0354302	94.5	0.962498	0.0337605	94.5	0.946995	0.0572896	94.5	0.959571	0.0390096	94.5	0.964559	0.0350023	94.5	0.962119	0.0370705	94.5	0.96034	0.0366778
95.5	0.951194	0.0549536	95.5	0.964714	0.0339477	95.5	0.96762	0.03266	95.5	0.966098	0.0352634	95.5	0.962764	0.0336075	95.5	0.947358	0.057109	95.5	0.959857	0.0388831	95.5	0.964816	0.0348919	95.5	0.962389	0.0369471	95.5	0.960616	0.0365573
96.5	0.951538	0.0547087	96.5	0.96502	0.033751	96.5	0.967877	0.0324932	96.5	0.96637	0.035093	96.5	0.962998	0.0334364	96.5	0.947695	0.0569088	96.5	0.960122	0.0387429	96.5	0.965053	0.0347696	96.5	0.962639	0.0368105	96.5	0.96087	0.0364238
97.5	0.95186	0.054443	97.5	0.965318	0.0335506	97.5	0.968113	0.0322972	97.5	0.966612	0.0349041	97.5	0.963216	0.0332534	97.5	0.948006	0.0566884	97.5	0.960367	0.0385888	97.5	0.965272	0.034635	97.5	0.962871	0.0366605	97.5	0.961106	0.0362771
98.5	0.952158	0.0541583	98.5	0.965594	0.0333362	98.5	0.968343	0.0321015	98.5	0.966832	0.0347031	98.5	0.96342	0.0330574	98.5	0.948292	0.0564473	98.5	0.960592	0.0384203	98.5	0.965474	0.0344878	98.5	0.963084	0.0364966	98.5	0.961323	0.0361168
99.5	0.952426	0.0538507	99.5	0.965849	0.0331121	99.5	0.968548	0.031884	99.5	0.967032	0.034499	99.5	0.963624	0.0328485	99.5	0.948556	0.056185	99.5	0.960799	0.0382371	99.5	0.96566	0.0343276	99.5	0.96328	0.0363185	99.5	0.961522	0.0359425
100.5	0.952673	0.0535155	100.5	0.966087	0.0328662	100.5	0.96874	0.0316452	100.5	0.967219	0.0342778	100.5	0.963812	0.0326292	100.5	0.948797	0.055901	100.5	0.960989	0.0380388	100.5	0.965831	0.0341542	100.5	0.96346	0.0361259	100.5	0.961706	0.0357539
101.5	0.952901	0.0531594	101.5	0.966309	0.032604	101.5	0.968915	0.0313965	101.5	0.967387	0.0340337	101.5	0.964003	0.0323942	101.5	0.949019	0.0555948	101.5	0.961163	0.037825	101.5	0.965987	0.0339673	101.5	0.963624	0.0359184	101.5	0.961873	0.0355506
102.5	0.953118	0.0527797	102.5	0.966508	0.0323366	102.5	0.969079	0.0311309	102.5	0.967541	0.0337675	102.5	0.964181	0.0321454	102.5	0.949221	0.055266	102.5	0.961322	0.0375955	102.5	0.966129	0.0337666	102.5	0.963774	0.0356957	102.5	0.962026	0.0353325
103.5	0.953318	0.0523724	103.5	0.966694	0.0320496	103.5	0.969233	0.0308557	103.5	0.967687	0.0334895	103.5	0.964347	0.0318776	103.5	0.949404	0.0549142	103.5	0.961466	0.03735	103.5	0.966259	0.0335519	103.5	0.963911	0.0354576	103.5	0.962165	0.0350991
104.5	0.953502	0.0519439	104.5	0.966875	0.031753	104.5	0.969378	0.0305769	104.5	0.967814	0.0331912	104.5	0.964491	0.0315937	104.5	0.949571	0.0545389	104.5	0.961596	0.0370881	104.5	0.966376	0.033323	104.5	0.964035	0.0352037	104.5	0.962291	0.0348503
105.5	0.953847	0.0517492	105.5	0.967167	0.0316208	105.5	0.969625	0.0304717	105.5	0.968072	0.033058	105.5	0.964758	0.0314602	105.5	0.94988	0.0543786	105.5	0.96184	0.0369764	105.5	0.966594	0.0332249	105.5	0.964265	0.0350945	105.5	0.962526	0.0347438
106.5	0.954168	0.0515398	106.5	0.967431	0.0314767	106.5	0.969861	0.0303602	106.5	0.968309	0.032915	106.5	0.965035	0.0313204	106.5	0.950168	0.054202	106.5	0.962066	0.0368534	106.5	0.966796	0.0331169	106.5	0.964478	0.0349745	106.5	0.962744	0.0346266
107.5	0.95447	0.0513126	107.5	0.967677	0.0313109	107.5	0.970078	0.030246	107.5	0.968532	0.0327638	107.5	0.965293	0.0311698	107.5	0.950436	0.0540088	107.5	0.962275	0.0367189	107.5	0.966984	0.0329987	107.5	0.964676	0.0348434	107.5	0.962946	0.0344985
108.5	0.954748	0.0510674	108.5	0.967906	0.0311305	108.5	0.970275	0.0301113	108.5	0.968738	0.0325922	108.5	0.965531	0.0310037	108.5	0.950683	0.0537983	108.5	0.962469	0.0365725	108.5	0.967158	0.03287	108.5	0.96486	0.0347009	108.5	0.963133	0.0343592
109.5	0.955012	0.0507996	109.5	0.968119	0.0309423	109.5	0.970459	0.0299684	109.5	0.968937	0.0324016	109.5	0.965747	0.030827	109.5	0.950911	0.0535703	109.5	0.962647	0.036414	109.5	0.967318	0.0327306	109.5	0.965029	0.0345466	109.5	0.963306	0.0342084
110.5	0.955258	0.050519	110.5	0.968313	0.0307353	110.5	0.970632	0.0298171	110.5	0.969111	0.0322042	110.5	0.965964	0.0306388	110.5	0.951122	0.0533243	110.5	0.962812	0.036243	110.5	0.967466	0.0325803	110.5	0.965185	0.0343803	110.5	0.963465	0.0340457
111.5	0.955482	0.0502181	111.5	0.968486	0.0305174	111.5	0.970791	0.0296539	111.5	0.969276	0.031997	111.5	0.966156	0.0304366	111.5	0.951315	0.05306	111.5	0.962963	0.0360593	111.5	0.967601	0.0324188	111.5	0.965328	0.0342018	111.5	0.963611	0.033871
112.5	0.955684	0.049899	112.5	0.968645	0.0302846	112.5	0.970935	0.0294767	112.5	0.969425	0.0317739	112.5	0.966345	0.030222	112.5	0.951492	0.052777	112.5	0.963102	0.0358627	112.5	0.967726	0.032246	112.5	0.96546	0.0340107	112.5	0.963745	0.033684
113.5	0.955871	0.0495639	113.5	0.968792	0.0300392	113.5	0.971067	0.0292828	113.5	0.969567	0.0315371	113.5	0.966521	0.0299976	113.5	0.951654	0.0524749	113.5	0.963229	0.0356528	113.5	0.96784	0.0320615	113.5	0.96558	0.0338068	113.5	0.963868	0.0334845
114.5	0.956048	0.0492097	114.5	0.968922	0.02978	114.5	0.971187	0.0290609	114.5	0.969707	0.031287	114.5	0.966686	0.0297619	114.5	0.951802	0.0521535	114.5	0.963344	0.0354295	114.5	0.967943	0.0318652	114.5	0.965689	0.03359	114.5	0.96398	0.0332722
115.5	0.956333	0.0490317	115.5	0.969149	0.0296361	115.5	0.971376	0.0289225	115.5	0.969917	0.0311483	115.5	0.966952	0.029643	115.5	0.95207	0.0520099	115.5	0.963554	0.0353298	115.5	0.968131	0.0317772	115.5	0.965888	0.0334926	115.5	0.964182	0.0331773
116.5	0.956602	0.0488469	116.5	0.969355	0.029478	116.5	0.971553	0.0287828	116.5	0.970115	0.030996	116.5	0.967189	0.0295127	116.5	0.95232	0.0518526	116.5	0.963749	0.0352207	116.5	0.968306	0.0316809	116.5	0.966073	0.0333862	116.5	0.964372	0.0330733
117.5	0.956851	0.0486517	117.5	0.969546	0.0293131	117.5	0.971725	0.0286466	117.5	0.970305	0.0308384	117.5	0.967408	0.0293733	117.5	0.952553	0.0516813	117.5	0.963931	0.0351019	117.5	0.968469	0.031576	117.5	0.966245	0.0332703	117.5	0.964547	0.0329602
118.5	0.957085	0.0484398	118.5	0.969726	0.0291404	118.5	0.971887	0.0285053	118.5	0.970487	0.0306706	118.5	0.967624	0.0292234	118.5	0.952769	0.0514955	118.5	0.9641	0.0349731	118.5	0.96862	0.0314623	118.5	0.966405	0.0331449	118.5	0.964711	0.0328377
119.5	0.957303	0.0482142	119.5	0.969896	0.0289514	119.5	0.972037	0.0283586	119.5	0.970656	0.0304982	119.5	0.967822	0.0290609	119.5	0.95297	0.0512949	119.5	0.964256	0.0348341	119.5	0.96876	0.0313395	119.5	0.966553	0.0330096	119.5	0.964862	0.0327054
120.5	0.957503	0.0479716	120.5	0.970057	0.0287573	120.5	0.972183	0.0281979	120.5	0.970818	0.0303152	120.5	0.968004	0.0288872	120.5	0.953155	0.0510792	120.5	0.9644	0.0346847	120.5	0.96889	0.0312076	120.5	0.96669	0.0328642	120.5	0.965002	0.0325633
121.5	0.957695	0.0477114	121.5	0.970212	0.0285543	121.5	0.97232	0.0280288	121.5	0.97098	0.0301217	121.5	0.968174	0.0287022	121.5	0.953326	0.050848	121.5	0.964533	0.0345247	121.5	0.969009	0.0310662	121.5	0.966816	0.0327085	121.5	0.965132	0.0324111
122.5	0.957872	0.0474294	122.5	0.970361	0.0283283	122.5	0.972452	0.027847	122.5	0.971139	0.0299257	122.5	0.968333	0.0285112	122.5	0.953484	0.0506012	122.5	0.964656	0.0343538	122.5	0.969119	0.0309153	122.5	0.966932	0.0325423	122.5	0.965251	0.0322486
123.5	0.958034	0.0471249	123.5	0.970503	0.0280949	123.5	0.972579	0.0276552	123.5	0.971289	0.0297216	123.5	0.968481	0.0283119	123.5	0.953628	0.0503383	123.5	0.964768	0.0341718	123.5	0.96922	0.0307546	123.5	0.967039	0.0323655	123.5	0.96536	0.0320755
124.5	0.958183	0.0468023	124.5	0.97064	0.0278531	124.5	0.972696	0.027464	124.5	0.971414	0.0295136	124.5	0.968634	0.0281001	124.5	0.95376	0.0500591	124.5	0.964871	0.0339786	124.5	0.969313	0.0305839	124.5	0.967137	0.0321777	124.5	0.96546	0.0318918
125.5	0.958445	0.0466481	125.5	0.970864	0.0277134	125.5	0.972874	0.0273794	125.5	0.971626	0.0294074	125.5	0.968866	0.027987	125.5	0.953996	0.0499295	125.5	0.965054	0.0338889	125.5	0.969477	0.0305045	125.5	0.96731	0.0320901	125.5	0.965638	0.0318064
126.5	0.95869	0.0464769	126.5	0.971079	0.0275671	126.5	0.973043	0.0272764	126.5	0.971826	0.0292915	126.5	0.969077	0.0278751	126.5	0.954215	0.0497883	126.5	0.965225	0.0337911	126.5	0.96963	0.0304178	126.5	0.967473	0.0319948	126.5	0.965804	0.0317134
127.5	0.958922	0.0462901	127.5	0.97128	0.0274126	127.5	0.973204	0.0271633	127.5	0.972011	0.0291714	127.5	0.969275	0.0277566	127.5	0.954421	0.0496349	127.5	0.965385	0.0336851	127.5	0.969773	0.0303239	127.5	0.967624	0.0318915	127.5	0.965959	0.0316125
128.5	0.959139	0.0460954	128.5	0.97147	0.0272481	128.5	0.973358	0.0270452	128.5	0.972184	0.0290487	128.5	0.969459	0.027633	128.5	0.954612	0.0494693	128.5	0.965533	0.0335706	128.5	0.969906	0.0302224	128.5	0.967765	0.03178	128.5	0.966103	0.0315036
129.5	0.959338	0.0458864	129.5	0.971656	0.0270776	129.5	0.973519	0.026922	129.5	0.972349	0.0289165	129.5	0.969626	0.0275029	129.5	0.95479	0.049291	129.5	0.965671	0.0334474	129.5	0.97003	0.0301132	129.5	0.967896	0.0316601	129.5	0.966237	0.0313864
130.5	0.959528	0.0456625	130.5	0.971834	0.0268982	130.5	0.973669	0.0267847	130.5	0.972508	0.0287725	130.5	0.969779	0.0273662	130.5	0.954954	0.0490999	130.5	0.965799	0.0333154	130.5	0.970145	0.0299961	130.5	0.968017	0.0315317	130.5	0.966362	0.0312609
131.5	0.959705	0.0454305	131.5	0.972007	0.0267066	131.5	0.973815	0.0266423	131.5	0.972652	0.0286263	131.5	0.969915	0.0272243	131.5	0.955107	0.0488955	131.5	0.965918	0.0331743	131.5	0.970251	0.029871	131.5	0.96813	0.0313944	131.5	0.966477	0.0311267
132.5	0.95988	0.0451921	132.5	0.972172	0.0265136	132.5	0.973953	0.0264897	132.5	0.972784	0.0284701	132.5	0.970034	0.0270741	132.5	0.955248	0.0486778	132.5	0.966027	0.033024	132.5	0.970349	0.0297378	132.5	0.968234	0.0312483	132.5	0.966584	0.0309838
133.5	0.960046	0.0449442	133.5	0.972324	0.0263105	133.5	0.974078	0.0263331	133.5	0.972905	0.0283043	133.5	0.970144	0.0269092	133.5	0.955378	0.0484464	133.5	0.966128	0.0328642	133.5	0.97044	0.0295962	133.5	0.968329	0.0310931	133.5	0.966682	0.030832
134.5	0.960198	0.044682	134.5	0.972467	0.0261011	134.5	0.974201	0.0261718	134.5	0.973023	0.0281284	134.5	0.970239	0.0267332	134.5	0.955498	0.0482012	134.5	0.96622	0.032695	134.5	0.970523	0.0294462	134.5	0.968418	0.0309285	134.5	0.966772	0.030671
135.5	0.960429	0.0445305	135.5	0.97267	0.0259747	135.5	0.974371	0.026087	135.5	0.973197	0.0280367	135.5	0.970401	0.0266347	135.5	0.955706	0.0480834	135.5	0.966382	0.0326136	135.5	0.970668	0.0293739	135.5	0.968571	0.0308493	135.5	0.96693	0.0305937
136.5	0.960651	0.0443689	136.5	0.972862	0.0258458	136.5	0.974541	0.0260017	136.5	0.973366	0.0279344	136.5	0.97057	0.0265202	136.5	0.955901	0.0479556	136.5	0.966533	0.0325253	136.5	0.970803	0.0292954	136.5	0.968714	0.0307633	136.5	0.967077	0.0305097
137.5	0.960866	0.0442003	137.5	0.973048	0.0257054	137.5	0.974703	0.0258971	137.5	0.973528	0.0278183	137.5	0.970733	0.0263972	137.5	0.956084	0.0478173	137.5	0.966675	0.0324299	137.5	0.97093	0.0292106	137.5	0.968849	0.0306704	137.5	0.967215	0.030419
138.5	0.961068	0.04402	138.5	0.973221	0.025559	138.5	0.974854	0.0257882	138.5	0.973683	0.0276944	138.5	0.97089	0.0262656	138.5	0.956254	0.0476684	138.5	0.966807	0.0323272	138.5	0.971048	0.0291192	138.5	0.968974	0.0305704	138.5	0.967344	0.0303214
139.5	0.961266	0.0438336	139.5	0.973383	0.0254086	139.5	0.974982	0.0256686	139.5	0.973826	0.0275579	139.5	0.971045	0.0261256	139.5	0.956413	0.0475086	139.5	0.96693	0.032217	139.5	0.971159	0.0290212	139.5	0.969091	0.0304633	139.5	0.967464	0.0302166
140.5	0.961454	0.0436383	140.5	0.973536	0.0252492	140.5	0.975102	0.0255471	140.5	0.973962	0.0274171	140.5	0.971189	0.0259747	140.5	0.956562	0.0473377	140.5	0.967044	0.0320992	140.5	0.971261	0.0289165	140.5	0.9692	0.0303487	140.5	0.967575	0.0301047
141.5	0.961626	0.043433	141.5	0.973679	0.0250801	141.5	0.975213	0.0254115	141.5	0.974086	0.0272635	141.5	0.971334	0.0258142	141.5	0.956699	0.0471554	141.5	0.96715	0.0319736	141.5	0.971357	0.0288048	141.5	0.969301	0.0302266	141.5	0.967679	0.0299853
142.5	0.961777	0.0432125	142.5	0.973814	0.0248971	142.5	0.975312	0.0252627	142.5	0.974203	0.0271034	142.5	0.971465	0.0256449	142.5	0.956826	0.0469616	142.5	0.967249	0.0318401	142.5	0.971445	0.028686	142.5	0.969394	0.0300969	142.5	0.967776	0.0298584
143.5	0.961916	0.0429807	143.5	0.97394	0.0247067	143.5	0.9754	0.025102	143.5	0.974315	0.0269368	143.5	0.971592	0.0254753	143.5	0.956944	0.0467559	143.5	0.967339	0.0316984	143.5	0.971527	0.0285601	143.5	0.969481	0.0299593	143.5	0.967865	0.0297238
144.5	0.962047	0.0427363	144.5	0.97406	0.0245048	144.5	0.975479	0.0249228	144.5	0.974416	0.0267633	144.5	0.971709	0.0253011	144.5	0.957053	0.0465383	144.5	0.967423	0.0315486	144.5	0.971602	0.0284268	144.5	0.969561	0.0298137	144.5	0.967947	0.0295814
145.5	0.962259	0.0426137	145.5	0.974234	0.02439	145.5	0.975632	0.0248231	145.5	0.974585	0.026663	145.5	0.971886	0.0252066	145.5	0.957239	0.0464308	145.5	0.967567	0.0314743	145.5	0.971731	0.0283607	145.5	0.969697	0.0297414	145.5	0.968087	0.0295109
146.5	0.962454	0.0424818	146.5	0.974402	0.024266	146.5	0.975776	0.024713	146.5	0.974746	0.0265598	146.5	0.972045	0.0251119	146.5	0.957414	0.0463143	146.5	0.967702	0.0313941	146.5	0.971852	0.0282891	146.5	0.969826	0.0296634	146.5	0.968219	0.0294346
147.5	0.962636	0.042341	147.5	0.974572	0.0241415	147.5	0.975906	0.0246075	147.5	0.974896	0.0264532	147.5	0.972188	0.0250094	147.5	0.957578	0.0461888	147.5	0.967829	0.0313076	147.5	0.971965	0.0282121	147.5	0.969946	0.0295793	147.5	0.968343	0.0293524
148.5	0.962809	0.0421881	148.5	0.974735	0.0240107	148.5	0.976023	0.0244902	148.5	0.975032	0.0263373	148.5	0.972321	0.0249033	148.5	0.957731	0.046054	148.5	0.967947	0.0312147	148.5	0.972071	0.0281293	148.5	0.970059	0.029489	148.5	0.968458	0.0292642
149.5	0.962971	0.0420248	149.5	0.974896	0.023875	149.5	0.976137	0.0243665	149.5	0.975167	0.0262176	149.5	0.972447	0.0247906	149.5	0.957875	0.0459097	149.5	0.968058	0.0311154	149.5	0.97217	0.0280407	149.5	0.970164	0.0293925	149.5	0.968567	0.0291699
150.5	0.96312	0.0418478	150.5	0.975055	0.0237348	150.5	0.976242	0.0242368	150.5	0.975287	0.0260871	150.5	0.972566	0.0246748	150.5	0.958009	0.0457557	150.5	0.968161	0.0310094	150.5	0.972263	0.0279462	150.5	0.970262	0.0292896	150.5	0.968668	0.0290692
151.5	0.963262	0.04166	151.5	0.975205	0.0235909	151.5	0.976338	0.0241038	151.5	0.975401	0.0259439	151.5	0.972673	0.0245502	151.5	0.958133	0.0455917	151.5	0.968257	0.0308966	151.5	0.972349	0.0278457	151.5	0.970353	0.0291801	151.5	0.968762	0.0289621
152.5	0.9634	0.0414609	152.5	0.975348	0.0234422	152.5	0.976437	0.0239749	152.5	0.97551	0.0257914	152.5	0.972779	0.0244144	152.5	0.958249	0.0454177	152.5	0.968346	0.0307769	152.5	0.972429	0.027739	152.5	0.970438	0.0290639	152.5	0.968849	0.0288484
153.5	0.963532	0.0412553	153.5	0.975484	0.0232864	153.5	0.976534	0.0238357	153.5	0.975619	0.0256286	153.5	0.97288	0.0242704	153.5	0.958357	0.0452335	153.5	0.968428	0.0306502	153.5	0.972503	0.027626	153.5	0.970517	0.0289409	153.5	0.968931	0.0287281
154.5	0.963659	0.0410395	154.5	0.975617	0.0231238	154.5	0.976626	0.0236951	154.5	0.975723	0.0254584	154.5	0.972978	0.0241167	154.5	0.958456	0.0450388	154.5	0.968504	0.0305163	154.5	0.972572	0.0275067	154.5	0.97059	0.0288109	154.5	0.969006	0.0286009
155.5	0.963851	0.0409162	155.5	0.975803	0.023019	155.5	0.976751	0.0236021	155.5	0.975857	0.0253542	155.5	0.973111	0.0240304	155.5	0.958624	0.0449399	155.5	0.968634	0.0304482	155.5	0.972687	0.0274459	155.5	0.970713	0.0287447	155.5	0.969132	0.0285363
156.5	0.964036	0.0407866	156.5	0.975978	0.0229068	156.5	0.976861	0.0235029	156.5	0.975985	0.0252494	156.5	0.973237	0.0239357	156.5	0.958781	0.0448333	156.5	0.968755	0.0303748	156.5	0.972796	0.0273803	156.5	0.970828	0.0286734	156.5	0.969251	0.0284666
157.5	0.96421	0.0406457	157.5	0.976138	0.0227906	157.5	0.976965	0.0233909	157.5	0.976109	0.025138	157.5	0.973365	0.0238373	157.5	0.958929	0.0447187	157.5	0.968869	0.0302958	157.5	0.972898	0.0273098	157.5	0.970937	0.0285968	157.5	0.969363	0.0283917
158.5	0.96437	0.0404968	158.5	0.976292	0.022667	158.5	0.977068	0.0232767	158.5	0.976228	0.0250251	158.5	0.973493	0.0237327	158.5	0.959068	0.0445959	158.5	0.968976	0.0302113	158.5	0.972994	0.0272343	158.5	0.971039	0.0285148	158.5	0.969468	0.0283115
159.5	0.964519	0.0403406	159.5	0.976434	0.0225332	159.5	0.977158	0.0231672	159.5	0.976337	0.0249079	159.5	0.97362	0.0236237	159.5	0.959199	0.0444647	159.5	0.969076	0.0301211	159.5	0.973084	0.0271537	159.5	0.971134	0.0284273	159.5	0.969566	0.0282259
160.5	0.964661	0.0401763	160.5	0.976563	0.0223949	160.5	0.977244	0.0230579	160.5	0.976451	0.0247901	160.5	0.97374	0.0235058	160.5	0.959321	0.044325	160.5	0.969169	0.0300251	160.5	0.973168	0.0270679	160.5	0.971223	0.0283341	160.5	0.969658	0.0281348
161.5	0.964789	0.040002	161.5	0.976687	0.0222518	161.5	0.97733	0.0229482	161.5	0.976559	0.0246699	161.5	0.973851	0.0233867	161.5	0.959434	0.0441765	161.5	0.969257	0.0299231	161.5	0.973246	0.0269768	161.5	0.971306	0.0282352	161.5	0.969744	0.028038
162.5	0.964909	0.0398174	162.5	0.976804	0.0221077	162.5	0.977405	0.022828	162.5	0.976657	0.0245445	162.5	0.973954	0.0232649	162.5	0.95954	0.0440192	162.5	0.969338	0.029815	162.5	0.973319	0.0268803	162.5	0.971384	0.0281304	162.5	0.969824	0.0279354
163.5	0.96502	0.039615	163.5	0.976917	0.0219557	163.5	0.977476	0.0227041	163.5	0.976739	0.0244143	163.5	0.974042	0.0231329	163.5	0.959639	0.0438529	163.5	0.969413	0.0297008	163.5	0.973387	0.0267782	163.5	0.971456	0.0280197	163.5	0.969898	0.027827
164.5	0.965124	0.0394039	164.5	0.97702	0.021799	164.5	0.977548	0.0225771	164.5	0.97682	0.0242799	164.5	0.974126	0.0229915	164.5	0.95973	0.0436774	164.5	0.969483	0.0295803	164.5	0.97345	0.0266706	164.5	0.971523	0.0279028	164.5	0.969967	0.0277126
165.5	0.965289	0.0392827	165.5	0.977175	0.02171	165.5	0.977674	0.0225141	165.5	0.976965	0.0241932	165.5	0.974276	0.0229037	165.5	0.959882	0.0435862	165.5	0.9696	0.0295174	165.5	0.973554	0.0266144	165.5	0.971634	0.0278419	165.5	0.970082	0.0276531
166.5	0.965445	0.0391566	166.5	0.977324	0.0216132	166.5	0.977796	0.0224491	166.5	0.977097	0.0241031	166.5	0.974429	0.022814	166.5	0.960025	0.0434881	166.5	0.96971	0.0294499	166.5	0.973653	0.0265539	166.5	0.971739	0.0277764	166.5	0.97019	0.027589
167.5	0.965597	0.0390265	167.5	0.977467	0.0215082	167.5	0.977914	0.0223779	167.5	0.977223	0.0240099	167.5	0.974573	0.0227183	167.5	0.96016	0.0433828	167.5	0.969813	0.0293775	167.5	0.973746	0.0264891	167.5	0.971837	0.0277062	167.5	0.970292	0.0275204
168.5	0.965742	0.0388861	168.5	0.977601	0.0214006	168.5	0.978027	0.0223027	168.5	0.977342	0.0239163	168.5	0.9747	0.0226216	168.5	0.960287	0.0432703	168.5	0.96991	0.0293001	168.5	0.973833	0.0264199	168.5	0.97193	0.0276313	168.5	0.970387	0.027447
169.5	0.965885	0.0387374	169.5	0.977725	0.0212878	169.5	0.978139	0.0222195	169.5	0.977456	0.0238183	169.5	0.974819	0.0225166	169.5	0.960406	0.0431504	169.5	0.970001	0.0292177	169.5	0.973914	0.0263462	169.5	0.972017	0.0275515	169.5	0.970477	0.0273689
170.5	0.966019	0.0385835	170.5	0.977844	0.0211676	170.5	0.978249	0.0221296	170.5	0.977561	0.0237139	170.5	0.974933	0.0224075	170.5	0.960518	0.0430229	170.5	0.970087	0.0291301	170.5	0.973991	0.0262678	170.5	0.972098	0.0274666	170.5	0.970561	0.0272859
171.5	0.966147	0.0384196	171.5	0.977955	0.0210462	171.5	0.978356	0.0220261	171.5	0.977656	0.0236004	171.5	0.975046	0.0222918	171.5	0.960622	0.0428877	171.5	0.970166	0.0290373	171.5	0.974063	0.0261847	171.5	0.972174	0.0273767	171.5	0.97064	0.0271979
172.5	0.96627	0.0382475	172.5	0.978058	0.0209077	172.5	0.978457	0.0219156	172.5	0.977747	0.0234811	172.5	0.975151	0.0221713	172.5	0.960719	0.0427446	172.5	0.970241	0.0289391	172.5	0.974129	0.0260969	172.5	0.972246	0.0272816	172.5	0.970714	0.0271047
173.5	0.966384	0.038069	173.5	0.978158	0.0207666	173.5	0.978557	0.0218007	173.5	0.977839	0.0233559	173.5	0.975255	0.022045	173.5	0.96081	0.0425936	173.5	0.97031	0.0288354	173.5	0.974192	0.0260041	173.5	0.972312	0.0271813	173.5	0.970782	0.0270064
174.5	0.966489	0.0378819	174.5	0.978257	0.0206233	174.5	0.978647	0.0216826	174.5	0.977928	0.0232237	174.5	0.975354	0.0219235	174.5	0.960895	0.0424344	174.5	0.970374	0.0287262	174.5	0.97425	0.0259064	174.5	0.972374	0.0270755	174.5	0.970846	0.0269028
175.5	0.966646	0.0377647	175.5	0.978402	0.020522	175.5	0.978772	0.0216084	175.5	0.978044	0.0231464	175.5	0.975491	0.0218407	175.5	0.961033	0.0423498	175.5	0.97048	0.028668	175.5	0.974345	0.0258542	175.5	0.972475	0.0270192	175.5	0.97095	0.0268477
176.5	0.966792	0.037636	176.5	0.978538	0.0204211	176.5	0.978893	0.0215339	176.5	0.978158	0.0230599	176.5	0.975614	0.0217519	176.5	0.961164	0.0422591	176.5	0.97058	0.0286055	176.5	0.974435	0.0257983	176.5	0.97257	0.0269587	176.5	0.971049	0.0267886
177.5	0.966927	0.0375001	177.5	0.978667	0.0203131	177.5	0.979007	0.0214578	177.5	0.978265	0.0229697	177.5	0.975741	0.0216591	177.5	0.961287	0.042162	177.5	0.970675	0.0285388	177.5	0.974519	0.0257385	177.5	0.97266	0.0268942	177.5	0.971142	0.0267254
178.5	0.967056	0.0373637	178.5	0.978791	0.0201993	178.5	0.979113	0.0213806	178.5	0.978369	0.0228687	178.5	0.975871	0.0215611	178.5	0.961404	0.0420584	178.5	0.970763	0.0284676	178.5	0.974599	0.0256747	178.5	0.972745	0.0268253	178.5	0.97123	0.026658
179.5	0.967175	0.0372189	179.5	0.978918	0.0200907	179.5	0.979214	0.0212987	179.5	0.978464	0.0227609	179.5	0.975996	0.0214657	179.5	0.961513	0.0419482	179.5	0.970847	0.0283919	179.5	0.974673	0.0256069	179.5	0.972825	0.0267521	179.5	0.971312	0.0265863
180.5	0.967291	0.0370685	180.5	0.97904	0.0199777	180.5	0.979304	0.0212135	180.5	0.978552	0.0226489	180.5	0.976111	0.0213667	180.5	0.961616	0.0418313	180.5	0.970925	0.0283116	180.5	0.974744	0.0255349	180.5	0.972899	0.0266745	180.5	0.97139	0.0265102
181.5	0.967406	0.0369182	181.5	0.979157	0.0198557	181.5	0.979385	0.0211301	181.5	0.97864	0.0225362	181.5	0.976217	0.0212657	181.5	0.961712	0.0417074	181.5	0.970998	0.0282266	181.5	0.97481	0.0254588	181.5	0.97297	0.0265923	181.5	0.971462	0.0264297
182.5	0.967514	0.0367622	182.5	0.979278	0.0197381	182.5	0.979469	0.0210442	182.5	0.978725	0.0224192	182.5	0.976319	0.0211582	182.5	0.961802	0.0415766	182.5	0.971067	0.0281368	182.5	0.974871	0.0253783	182.5	0.973035	0.0265055	182.5	0.97153	0.0263447
183.5	0.967616	0.0366	183.5	0.979386	0.019615	183.5	0.979546	0.020953	183.5	0.978802	0.022295	183.5	0.976422	0.0210496	183.5	0.961886	0.0414386	183.5	0.971131	0.0280422	183.5	0.974929	0.0252935	183.5	0.973097	0.026414	183.5	0.971594	0.026255
184.5	0.967711	0.0364357	184.5	0.97949	0.0194786	184.5	0.979617	0.0208511	184.5	0.978876	0.0221662	184.5	0.976518	0.0209329	184.5	0.961964	0.0412934	184.5	0.97119	0.0279426	184.5	0.974982	0.0252043	184.5	0.973154	0.0263177	184.5	0.971653	0.0261607
185.5	0.967856	0.0363378	185.5	0.979621	0.0193858	185.5	0.979724	0.0207935	185.5	0.978992	0.0220886	185.5	0.976639	0.0208625	185.5	0.962091	0.0412147	185.5	0.971287	0.0278884	185.5	0.975069	0.0251557	185.5	0.973246	0.0262654	185.5	0.971749	0.0261095
186.5	0.967989	0.0362325	186.5	0.979751	0.0192853	186.5	0.979824	0.0207289	186.5	0.979103	0.0220107	186.5	0.976751	0.0207884	186.5	0.962211	0.0411305	186.5	0.971379	0.0278305	186.5	0.975151	0.0251038	186.5	0.973334	0.0262095	186.5	0.971839	0.0260547
187.5	0.968119	0.0361238	187.5	0.979878	0.0191822	187.5	0.979923	0.0206633	187.5	0.979207	0.021927	187.5	0.976851	0.0207132	187.5	0.962325	0.0410406	187.5	0.971465	0.0277686	187.5	0.975229	0.0250483	187.5	0.973416	0.0261498	187.5	0.971925	0.0259962
188.5	0.96825	0.0360063	188.5	0.980005	0.0190794	188.5	0.980021	0.0205949	188.5	0.979305	0.0218384	188.5	0.976942	0.0206319	188.5	0.962432	0.0409448	188.5	0.971547	0.0277028	188.5	0.975302	0.0249893	188.5	0.973494	0.0260863	188.5	0.972006	0.0259339
189.5	0.968373	0.0358872	189.5	0.980124	0.0189698	189.5	0.980116	0.020525	189.5	0.9794	0.021748	189.5	0.977023	0.0205434	189.5	0.962533	0.0408431	189.5	0.971623	0.027633	189.5	0.975371	0.0249266	189.5	0.973568	0.0260188	189.5	0.972082	0.0258679
190.5	0.968489	0.0357612	190.5	0.98024	0.0188571	190.5	0.980211	0.020449	190.5	0.979487	0.0216554	190.5	0.977109	0.0204487	190.5	0.962627	0.0407353	190.5	0.971695	0.027559	190.5	0.975436	0.0248602	190.5	0.973637	0.0259474	190.5	0.972153	0.0257979
191.5	0.968596	0.0356239	191.5	0.980354	0.0187407	191.5	0.980303	0.0203623	191.5	0.97957	0.021559	191.5	0.977191	0.0203504	191.5	0.962717	0.0406214	191.5	0.971763	0.0274808	191.5	0.975496	0.0247901	191.5	0.973701	0.0258719	191.5	0.97222	0.0257239
192.5	0.968701	0.0354833	192.5	0.980453	0.0186198	192.5	0.980386	0.0202794	192.5	0.97965	0.0214569	192.5	0.977269	0.0202495	192.5	0.9628	0.0405011	192.5	0.971826	0.0273983	192.5	0.975553	0.0247161	192.5	0.973762	0.0257923	192.5	0.972283	0.0256458
193.5	0.968801	0.0353392	193.5	0.980549	0.0184956	193.5	0.98047	0.0201969	193.5	0.979727	0.021351	193.5	0.977342	0.0201421	193.5	0.962878	0.0403744	193.5	0.971886	0.0273114	193.5	0.975607	0.0246382	193.5	0.973819	0.0257085	193.5	0.972342	0.0255636
194.5	0.968898	0.0351864	194.5	0.980639	0.0183698	194.5	0.98055	0.0201114	194.5	0.979802	0.0212384	194.5	0.977417	0.0200314	194.5	0.962951	0.0402413	194.5	0.971941	0.0272201	194.5	0.975657	0.0245563	194.5	0.973872	0.0256204	194.5	0.972398	0.0254772
195.5	0.969035	0.035093	195.5	0.980766	0.0182807	195.5	0.980653	0.0200423	195.5	0.979894	0.0211635	195.5	0.977531	0.0199602	195.5	0.963068	0.0401679	195.5	0.97203	0.0271696	195.5	0.975736	0.0245109	195.5	0.973957	0.0255716	195.5	0.972486	0.0254294
196.5	0.96917	0.034999	196.5	0.980887	0.0181906	196.5	0.980752	0.0199704	196.5	0.979985	0.0210822	196.5	0.977645	0.0198895	196.5	0.963179	0.0400894	196.5	0.972114	0.0271156	196.5	0.975812	0.0244625	196.5	0.974038	0.0255196	196.5	0.972569	0.0253784
197.5	0.969296	0.0348973	197.5	0.981003	0.0181015	197.5	0.980848	0.0198948	197.5	0.980074	0.0209979	197.5	0.97775	0.0198132	197.5	0.963284	0.0400058	197.5	0.972194	0.0270581	197.5	0.975883	0.0244109	197.5	0.974114	0.0254642	197.5	0.972648	0.0253241
198.5	0.96941	0.0347894	198.5	0.981112	0.0180039	198.5	0.980938	0.0198125	198.5	0.980164	0.0209107	198.5	0.977849	0.0197302	198.5	0.963383	0.0399169	198.5	0.972269	0.026997	198.5	0.975951	0.024356	198.5	0.974186	0.0254054	198.5	0.972723	0.0252664
199.5	0.969523	0.0346742	199.5	0.981215	0.0178938	199.5	0.981023	0.019725	199.5	0.980252	0.0208207	199.5	0.977944	0.0196454	199.5	0.963476	0.0398226	199.5	0.97234	0.0269323	199.5	0.976014	0.0242979	199.5	0.974254	0.025343	199.5	0.972793	0.0252052
200.5	0.96963	0.0345546	200.5	0.981313	0.0177901	200.5	0.981101	0.0196418	200.5	0.980336	0.020723	200.5	0.978028	0.0195595	200.5	0.963564	0.0397229	200.5	0.972407	0.0268638	200.5	0.976074	0.0242364	200.5	0.974318	0.025277	200.5	0.97286	0.0251405
201.5	0.969731	0.0344302	201.5	0.981406	0.0176803	201.5	0.981174	0.0195655	201.5	0.980416	0.0206252	201.5	0.978115	0.0194645	201.5	0.963647	0.0396176	201.5	0.972469	0.0267915	201.5	0.976131	0.0241715	201.5	0.974378	0.0252074	201.5	0.972922	0.0250722
202.5	0.969825	0.0342978	202.5	0.981504	0.017566	202.5	0.981243	0.0194839	202.5	0.980489	0.0205235	202.5	0.978194	0.019365	202.5	0.963725	0.0395066	202.5	0.972528	0.0267154	202.5	0.976184	0.0241032	202.5	0.974435	0.025134	202.5	0.972981	0.0250002
203.5	0.969916	0.0341572	203.5	0.9816	0.0174453	203.5	0.981304	0.0193991	203.5	0.980556	0.0204246	203.5	0.978274	0.0192635	203.5	0.963798	0.0393898	203.5	0.972583	0.0266353	203.5	0.976233	0.0240313	203.5	0.974488	0.0250569	203.5	0.973036	0.0249245
204.5	0.970001	0.0340105	204.5	0.981693	0.0173173	204.5	0.981361	0.0193103	204.5	0.980616	0.0203217	204.5	0.97835	0.0191555	204.5	0.963866	0.0392671	204.5	0.972635	0.0265512	204.5	0.97628	0.0239558	204.5	0.974537	0.0249758	204.5	0.973088	0.024845
205.5	0.970134	0.0339156	205.5	0.98182	0.0172248	205.5	0.981456	0.0192641	205.5	0.980721	0.0202596	205.5	0.978467	0.0190898	205.5	0.963974	0.0391984	205.5	0.972717	0.0265039	205.5	0.976353	0.0239133	205.5	0.974616	0.0249303	205.5	0.973169	0.0248004
206.5	0.970263	0.0338188	206.5	0.981946	0.0171269	206.5	0.981545	0.0192214	206.5	0.980821	0.0201971	206.5	0.978583	0.019018	206.5	0.964077	0.039125	206.5	0.972795	0.0264534	206.5	0.976423	0.0238679	206.5	0.97469	0.0248818	206.5	0.973247	0.0247528
207.5	0.970385	0.0337168	207.5	0.982068	0.0170203	207.5	0.981627	0.0191812	207.5	0.980913	0.0201338	207.5	0.978689	0.018945	207.5	0.964174	0.039047	207.5	0.972868	0.0263997	207.5	0.976489	0.0238197	207.5	0.974761	0.0248302	207.5	0.97332	0.0247021
208.5	0.9705	0.033612	208.5	0.982183	0.016914	208.5	0.981708	0.0191388	208.5	0.980995	0.0200679	208.5	0.978789	0.0188697	208.5	0.964266	0.0389642	208.5	0.972938	0.0263428	208.5	0.976552	0.0237686	208.5	0.974828	0.0247755	208.5	0.973389	0.0246484
209.5	0.970607	0.0335002	209.5	0.982295	0.0168131	209.5	0.981787	0.0190897	209.5	0.981072	0.0199992	209.5	0.97889	0.0187878	209.5	0.964353	0.0388765	209.5	0.973003	0.0262826	209.5	0.976611	0.0237145	209.5	0.974891	0.0247175	209.5	0.973455	0.0245916
210.5	0.970709	0.0333824	210.5	0.982402	0.0166958	210.5	0.981867	0.019026	210.5	0.981149	0.0199254	210.5	0.978988	0.0187011	210.5	0.964435	0.0387839	210.5	0.973065	0.026219	210.5	0.976666	0.0236574	210.5	0.97495	0.0246564	210.5	0.973517	0.0245315
211.5	0.970804	0.0332558	211.5	0.982503	0.0165774	211.5	0.981944	0.0189558	211.5	0.981229	0.0198477	211.5	0.979084	0.0186139	211.5	0.964512	0.0386862	211.5	0.973124	0.0261519	211.5	0.976719	0.0235971	211.5	0.975006	0.0245919	211.5	0.973575	0.0244682
212.5	0.970895	0.0331263	212.5	0.9826	0.0164589	212.5	0.982019	0.0188781	212.5	0.981305	0.0197693	212.5	0.979181	0.0185266	212.5	0.964584	0.0385833	212.5	0.973179	0.0260813	212.5	0.976768	0.0235337	212.5	0.975059	0.024524	212.5	0.97363	0.0244016
213.5	0.970982	0.0329941	213.5	0.982694	0.0163396	213.5	0.982088	0.0187948	213.5	0.981377	0.0196857	213.5	0.979266	0.0184324	213.5	0.964653	0.0384751	213.5	0.97323	0.0260072	213.5	0.976815	0.0234671	213.5	0.975108	0.0244527	213.5	0.973681	0.0243315
214.5	0.971064	0.032855	214.5	0.982787	0.0162237	214.5	0.982156	0.0187112	214.5	0.981448	0.0195996	214.5	0.979345	0.0183378	214.5	0.964717	0.0383617	214.5	0.973278	0.0259294	214.5	0.976858	0.0233972	214.5	0.975155	0.0243779	214.5	0.97373	0.0242581
215.5	0.971175	0.0327733	215.5	0.982907	0.0161414	215.5	0.982247	0.0186646	215.5	0.981538	0.0195445	215.5	0.979449	0.0182698	215.5	0.964817	0.0382972	215.5	0.973354	0.0258849	215.5	0.976926	0.0233572	215.5	0.975228	0.0243352	215.5	0.973805	0.0242162
216.5	0.971283	0.0326849	216.5	0.983017	0.0160566	216.5	0.982334	0.0186059	216.5	0.981619	0.019485	216.5	0.979543	0.0181991	216.5	0.964912	0.0382284	216.5	0.973426	0.0258376	216.5	0.976991	0.0233147	216.5	0.975297	0.0242897	216.5	0.973877	0.0241716
217.5	0.971388	0.0325929	217.5	0.983122	0.0159743	217.5	0.982416	0.0185386	217.5	0.981697	0.0194215	217.5	0.979635	0.0181248	217.5	0.965003	0.0381554	217.5	0.973495	0.0257874	217.5	0.977052	0.0232696	217.5	0.975362	0.0242415	217.5	0.973945	0.0241243
218.5	0.971493	0.0324957	218.5	0.983228	0.0158855	218.5	0.982497	0.0184698	218.5	0.981774	0.0193548	218.5	0.979726	0.0180487	218.5	0.965088	0.038078	218.5	0.973559	0.0257342	218.5	0.97711	0.0232217	218.5	0.975425	0.0241905	218.5	0.97401	0.0240741
219.5	0.971595	0.0323937	219.5	0.983328	0.0157932	219.5	0.982574	0.0183979	219.5	0.981846	0.0192833	219.5	0.979812	0.0179696	219.5	0.96517	0.0379962	219.5	0.97362	0.0256779	219.5	0.977165	0.0231712	219.5	0.975483	0.0241365	219.5	0.974071	0.0240211
220.5	0.971692	0.0322869	220.5	0.983425	0.0157015	220.5	0.982645	0.0183245	220.5	0.98191	0.0192121	220.5	0.979903	0.0178883	220.5	0.965246	0.0379098	220.5	0.973678	0.0256186	220.5	0.977217	0.0231179	220.5	0.975539	0.0240796	220.5	0.974129	0.0239652
221.5	0.971792	0.0321784	221.5	0.983515	0.0156042	221.5	0.982711	0.0182469	221.5	0.981969	0.0191367	221.5	0.979991	0.0178046	221.5	0.965318	0.0378188	221.5	0.973733	0.0255561	221.5	0.977266	0.0230617	221.5	0.975591	0.0240196	221.5	0.974183	0.0239063
222.5	0.971882	0.0320609	222.5	0.983597	0.0154954	222.5	0.982771	0.0181721	222.5	0.982024	0.0190572	222.5	0.980077	0.0177218	222.5	0.965386	0.0377231	222.5	0.973784	0.0254905	222.5	0.977313	0.0230027	222.5	0.975641	0.0239566	222.5	0.974235	0.0238444
223.5	0.971971	0.0319358	223.5	0.983676	0.0153822	223.5	0.982832	0.0180981	223.5	0.982076	0.0189741	223.5	0.98016	0.0176391	223.5	0.965451	0.0376227	223.5	0.973832	0.0254216	223.5	0.977356	0.0229407	223.5	0.975687	0.0238904	223.5	0.974283	0.0237794
224.5	0.972054	0.0318063	224.5	0.983749	0.0152654	224.5	0.98289	0.0180151	224.5	0.982126	0.0188866	224.5	0.980233	0.0175497	224.5	0.965511	0.0375174	224.5	0.973877	0.0253494	224.5	0.977397	0.0228758	224.5	0.975731	0.0238211	224.5	0.974329	0.0237112
225.5	0.972173	0.0317256	225.5	0.983861	0.0151808	225.5	0.982974	0.017967	225.5	0.98221	0.0188305	225.5	0.980325	0.0174858	225.5	0.965604	0.0374566	225.5	0.973948	0.0253075	225.5	0.97746	0.0228382	225.5	0.975798	0.0237809	225.5	0.974399	0.0236718
226.5	0.972287	0.0316406	226.5	0.983971	0.015097	226.5	0.983054	0.0179172	226.5	0.982292	0.0187687	226.5	0.980417	0.0174197	226.5	0.965693	0.037392	226.5	0.974015	0.0252629	226.5	0.97752	0.0227982	226.5	0.975863	0.0237383	226.5	0.974466	0.0236299
227.5	0.972396	0.0315496	227.5	0.984076	0.0150055	227.5	0.98313	0.0178625	227.5	0.982368	0.0186995	227.5	0.980508	0.0173525	227.5	0.965778	0.0373235	227.5	0.974079	0.0252158	227.5	0.977578	0.0227557	227.5	0.975924	0.0236931	227.5	0.97453	0.0235855
228.5	0.9725	0.031453	228.5	0.984176	0.0149134	228.5	0.983202	0.0178051	228.5	0.982442	0.0186332	228.5	0.980595	0.0172842	228.5	0.965858	0.0372509	228.5	0.974139	0.0251659	228.5	0.977632	0.0227109	228.5	0.975982	0.0236454	228.5	0.97459	0.0235386
229.5	0.972593	0.031352	229.5	0.984272	0.0148131	229.5	0.983269	0.0177469	229.5	0.982515	0.0185637	229.5	0.980679	0.0172135	229.5	0.965934	0.0371743	229.5	0.974196	0.0251132	229.5	0.977683	0.0226635	229.5	0.976037	0.0235949	229.5	0.974648	0.023489
230.5	0.97268	0.0312471	230.5	0.984366	0.0147049	230.5	0.983333	0.0176882	230.5	0.982588	0.0184936	230.5	0.980755	0.0171393	230.5	0.966005	0.0370936	230.5	0.97425	0.0250577	230.5	0.977732	0.0226136	230.5	0.976089	0.0235417	230.5	0.974702	0.0234367
231.5	0.972762	0.0311389	231.5	0.984471	0.0145998	231.5	0.983397	0.0176253	231.5	0.982657	0.018422	231.5	0.980818	0.0170633	231.5	0.966073	0.0370086	231.5	0.974301	0.0249994	231.5	0.977778	0.0225611	231.5	0.976138	0.0234858	231.5	0.974753	0.0233818
232.5	0.972841	0.0310271	232.5	0.984574	0.0144965	232.5	0.98346	0.0175595	232.5	0.982719	0.0183452	232.5	0.980881	0.0169795	232.5	0.966137	0.0369193	232.5	0.974349	0.0249381	232.5	0.977821	0.022506	232.5	0.976184	0.0234271	232.5	0.974801	0.023324
233.5	0.972915	0.0309105	233.5	0.984678	0.01439	233.5	0.983517	0.017489	233.5	0.982785	0.0182628	233.5	0.980939	0.0168886	233.5	0.966197	0.0368256	233.5	0.974394	0.0248738	233.5	0.977862	0.0224482	233.5	0.976228	0.0233655	233.5	0.974847	0.0232635
234.5	0.972988	0.030789	234.5	0.984779	0.0142776	234.5	0.98357	0.0174184	234.5	0.982856	0.0181767	234.5	0.981003	0.0167963	234.5	0.966254	0.0367275	234.5	0.974437	0.0248065	234.5	0.9779	0.0223877	234.5	0.976269	0.023301	234.5	0.97489	0.0232
235.5	0.973094	0.030703	235.5	0.984888	0.0141992	235.5	0.98365	0.0173658	235.5	0.98294	0.0181171	235.5	0.981083	0.0167326	235.5	0.966342	0.0366702	235.5	0.974503	0.024767	235.5	0.977959	0.0223521	235.5	0.976332	0.0232632	235.5	0.974956	0.0231629
236.5	0.973192	0.0306146	236.5	0.984996	0.0141177	236.5	0.983727	0.0173098	236.5	0.983025	0.018059	236.5	0.981167	0.0166693	236.5	0.966425	0.0366093	236.5	0.974565	0.024725	236.5	0.978015	0.0223144	236.5	0.976392	0.0232231	236.5	0.975018	0.0231235
237.5	0.973286	0.0305241	237.5	0.985104	0.0140349	237.5	0.983802	0.0172519	237.5	0.983111	0.018003	237.5	0.981253	0.0166039	237.5	0.966504	0.0365448	237.5	0.974625	0.0246806	237.5	0.978069	0.0222744	237.5	0.976449	0.0231806	237.5	0.975078	0.0230817
238.5	0.973375	0.0304325	238.5	0.985213	0.0139516	238.5	0.983868	0.0171959	238.5	0.983192	0.0179398	238.5	0.981343	0.016534	238.5	0.966579	0.0364767	238.5	0.974681	0.0246337	238.5	0.978119	0.0222322	238.5	0.976504	0.0231358	238.5	0.975135	0.0230376
239.5	0.973466	0.0303384	239.5	0.985325	0.0138644	239.5	0.983933	0.0171328	239.5	0.983272	0.017873	239.5	0.981432	0.0164653	239.5	0.96665	0.0364048	239.5	0.974735	0.0245842	239.5	0.978168	0.0221877	239.5	0.976555	0.0230885	239.5	0.975188	0.0229911
240.5	0.973554	0.0302408	240.5	0.985431	0.0137798	240.5	0.983994	0.0170721	240.5	0.983347	0.0178023	240.5	0.981513	0.0163942	240.5	0.966718	0.036329	240.5	0.974785	0.0245321	240.5	0.978213	0.0221409	240.5	0.976604	0.0230387	240.5	0.975239	0.0229421
241.5	0.973637	0.030141	241.5	0.985524	0.0136879	241.5	0.984053	0.0170108	241.5	0.983423	0.0177259	241.5	0.981589	0.0163209	241.5	0.966781	0.0362494	241.5	0.974833	0.0244774	241.5	0.978256	0.0220917	241.5	0.97665	0.0229864	241.5	0.975287	0.0228907
242.5	0.973719	0.0300363	242.5	0.98561	0.0135915	242.5	0.984113	0.0169484	242.5	0.983496	0.0176469	242.5	0.981662	0.0162423	242.5	0.966842	0.0361659	242.5	0.974878	0.02442	242.5	0.978297	0.0220401	242.5	0.976694	0.0229315	242.5	0.975333	0.0228367
243.5	0.973795	0.0299293	243.5	0.985694	0.0134952	243.5	0.984173	0.0168861	243.5	0.98356	0.0175687	243.5	0.981736	0.0161629	243.5	0.966899	0.0360783	243.5	0.974921	0.0243599	243.5	0.978335	0.021986	243.5	0.976735	0.022874	243.5	0.975376	0.0227801
244.5	0.973866	0.0298195	244.5	0.98578	0.0133979	244.5	0.984231	0.0168198	244.5	0.983616	0.0174915	244.5	0.981803	0.0160793	244.5	0.966952	0.0359866	244.5	0.974961	0.024297	244.5	0.978372	0.0219294	244.5	0.976774	0.0228138	244.5	0.975417	0.0227209
245.5	0.973969	0.0297486	245.5	0.985896	0.0133209	245.5	0.984307	0.016762	245.5	0.983692	0.0174353	245.5	0.981897	0.0160245	245.5	0.967034	0.0359324	245.5	0.975023	0.0242596	245.5	0.978427	0.0218957	245.5	0.976833	0.0227781	245.5	0.975478	0.0226857
246.5	0.974069	0.0296738	246.5	0.98601	0.013238	246.5	0.984383	0.0167064	246.5	0.983762	0.0173772	246.5	0.981983	0.0159658	246.5	0.967112	0.0358749	246.5	0.975081	0.0242199	246.5	0.978479	0.02186	246.5	0.976889	0.0227402	246.5	0.975537	0.0226485
247.5	0.974168	0.0295942	247.5	0.986118	0.0131538	247.5	0.984454	0.0166514	247.5	0.983829	0.0173167	247.5	0.982059	0.0159039	247.5	0.967186	0.0358141	247.5	0.975137	0.024178	247.5	0.97853	0.0218223	247.5	0.976943	0.0227002	247.5	0.975593	0.0226092
248.5	0.974262	0.0295113	248.5	0.986219	0.0130676	248.5	0.984524	0.0165827	248.5	0.983893	0.017255	248.5	0.982125	0.0158405	248.5	0.967257	0.0357498	248.5	0.97519	0.0241338	248.5	0.978577	0.0217825	248.5	0.976994	0.022658	248.5	0.975646	0.0225676
249.5	0.974352	0.0294244	249.5	0.986318	0.0129857	249.5	0.984588	0.0165212	249.5	0.983954	0.0171929	249.5	0.982191	0.01577	249.5	0.967324	0.0356822	249.5	0.97524	0.0240872	249.5	0.978622	0.0217406	249.5	0.977042	0.0226136	249.5	0.975697	0.0225239
250.5	0.974441	0.0293321	250.5	0.986412	0.0128987	250.5	0.984652	0.0164489	250.5	0.984011	0.0171269	250.5	0.982253	0.0156951	250.5	0.967387	0.035611	250.5	0.975288	0.0240382	250.5	0.978665	0.0216965	250.5	0.977088	0.0225668	250.5	0.975745	0.0224779
251.5	0.974524	0.0292337	251.5	0.986506	0.0128112	251.5	0.984708	0.0163722	251.5	0.984069	0.017061	251.5	0.982315	0.0156139	251.5	0.967448	0.0355362	251.5	0.975333	0.0239868	251.5	0.978706	0.0216503	251.5	0.977131	0.0225178	251.5	0.97579	0.0224296
252.5	0.974602	0.0291351	252.5	0.986603	0.0127218	252.5	0.984756	0.0162865	252.5	0.984125	0.016993	252.5	0.982375	0.0155316	252.5	0.967505	0.0354578	252.5	0.975375	0.0239329	252.5	0.978744	0.0216018	252.5	0.977173	0.0224663	252.5	0.975833	0.0223789
253.5	0.974678	0.0290315	253.5	0.986694	0.0126276	253.5	0.984806	0.016196	253.5	0.984181	0.0169204	253.5	0.982431	0.0154486	253.5	0.967558	0.0353757	253.5	0.975415	0.0238765	253.5	0.97878	0.021551	253.5	0.977212	0.0224125	253.5	0.975874	0.0223259
254.5	0.974756	0.0289218	254.5	0.986782	0.0125281	254.5	0.984855	0.0161051	254.5	0.984236	0.016844	254.5	0.982492	0.0153658	254.5	0.967609	0.0352898	254.5	0.975453	0.0238176	254.5	0.978815	0.021498	254.5	0.977248	0.0223561	254.5	0.975912	0.0222704
255.5	0.97485	0.0288439	255.5	0.98689	0.0124422	255.5	0.984921	0.0160549	255.5	0.984313	0.0167918	255.5	0.98256	0.0153056	255.5	0.967686	0.0352384	255.5	0.975511	0.0237821	255.5	0.978866	0.021466	255.5	0.977304	0.0223223	255.5	0.97597	0.0222372
256.5	0.974941	0.0287614	256.5	0.986992	0.0123565	256.5	0.984981	0.0160005	256.5	0.984388	0.0167342	256.5	0.982626	0.015242	256.5	0.96776	0.035184	256.5	0.975566	0.0237445	256.5	0.978916	0.0214322	256.5	0.977357	0.0222866	256.5	0.976026	0.022202
257.5	0.975027	0.028676	257.5	0.987094	0.0122673	257.5	0.985039	0.0159421	257.5	0.984461	0.0166722	257.5	0.982693	0.0151722	257.5	0.967829	0.0351265	257.5	0.975618	0.0237048	257.5	0.978963	0.0213965	257.5	0.977407	0.0222488	257.5	0.976079	0.0221648
258.5	0.975108	0.0285894	258.5	0.987189	0.0121686	258.5	0.985099	0.0158872	258.5	0.984532	0.0166073	258.5	0.982759	0.0151016	258.5	0.967896	0.0350658	258.5	0.975668	0.023663	258.5	0.979008	0.0213589	258.5	0.977455	0.022209	258.5	0.976129	0.0221256
259.5	0.975184	0.0284995	259.5	0.98728	0.0120603	259.5	0.985159	0.0158241	259.5	0.984602	0.0165406	259.5	0.982819	0.0150292	259.5	0.967959	0.035002	259.5	0.975715	0.0236191	259.5	0.97905	0.0213194	259.5	0.977501	0.0221671	259.5	0.976176	0.0220843
260.5	0.975257	0.0284066	260.5	0.987373	0.0119503	260.5	0.985218	0.0157608	260.5	0.98467	0.0164749	260.5	0.982876	0.014955	260.5	0.968019	0.0349349	260.5	0.97576	0.0235729	260.5	0.979091	0.0212778	260.5	0.977544	0.0221231	260.5	0.976222	0.022041
261.5	0.975328	0.0283106	261.5	0.987464	0.0118404	261.5	0.985275	0.0156955	261.5	0.984731	0.0164048	261.5	0.982931	0.0148812	261.5	0.968076	0.0348645	261.5	0.975803	0.0235244	261.5	0.979129	0.0212342	261.5	0.977585	0.0220769	261.5	0.976265	0.0219955
262.5	0.9754	0.0282103	262.5	0.987555	0.011728	262.5	0.985334	0.0156307	262.5	0.984791	0.0163306	262.5	0.982979	0.014811	262.5	0.96813	0.0347907	262.5	0.975843	0.0234737	262.5	0.979165	0.0211885	262.5	0.977624	0.0220286	262.5	0.976305	0.0219479
263.5	0.975471	0.0281108	263.5	0.987643	0.0116126	263.5	0.985387	0.0155626	263.5	0.984849	0.0162558	263.5	0.983026	0.0147341	263.5	0.968181	0.0347135	263.5	0.975881	0.0234207	263.5	0.9792	0.0211408	263.5	0.977661	0.021978	263.5	0.976344	0.0218981
264.5	0.975538	0.0280105	264.5	0.987728	0.0114912	264.5	0.985441	0.0154929	264.5	0.984904	0.0161782	264.5	0.983068	0.0146515	264.5	0.968229	0.0346328	264.5	0.975917	0.0233653	264.5	0.979232	0.0210909	264.5	0.977695	0.0219252	264.5	0.97638	0.021846
265.5	0.975643	0.0279371	265.5	0.987819	0.011394	265.5	0.985514	0.0154372	265.5	0.984972	0.0161217	265.5	0.983134	0.0145937	265.5	0.968302	0.034584	265.5	0.975971	0.0233315	265.5	0.979281	0.0210605	265.5	0.977748	0.0218931	265.5	0.976435	0.0218145
266.5	0.97574	0.0278629	266.5	0.987909	0.0112921	266.5	0.985585	0.0153827	266.5	0.985041	0.0160646	266.5	0.983196	0.0145327	266.5	0.968371	0.0345324	266.5	0.976023	0.0232959	266.5	0.979327	0.0210285	266.5	0.977798	0.0218592	266.5	0.976487	0.0217811
267.5	0.975837	0.027788	267.5	0.987997	0.0111852	267.5	0.985655	0.0153302	267.5	0.985103	0.0160077	267.5	0.983255	0.0144742	267.5	0.968437	0.0344779	267.5	0.976072	0.0232583	267.5	0.979372	0.0209946	267.5	0.977845	0.0218235	267.5	0.976537	0.0217459
268.5	0.97593	0.0277063	268.5	0.988083	0.0110781	268.5	0.985725	0.0152796	268.5	0.985167	0.0159512	268.5	0.983308	0.014414	268.5	0.9685	0.0344205	268.5	0.976119	0.0232187	268.5	0.979414	0.020959	268.5	0.97789	0.0217859	268.5	0.976584	0.0217088
269.5	0.976022	0.0276218	269.5	0.988173	0.0109718	269.5	0.98579	0.0152281	269.5	0.985226	0.0158921	269.5	0.983367	0.0143521	269.5	0.968559	0.0343602	269.5	0.976164	0.0231771	269.5	0.979454	0.0209215	269.5	0.977933	0.0217463	269.5	0.97663	0.0216698
270.5	0.976111	0.0275369	270.5	0.988258	0.0108642	270.5	0.985853	0.0151798	270.5	0.985284	0.015825	270.5	0.983428	0.0142895	270.5	0.968616	0.0342968	270.5	0.976206	0.0231334	270.5	0.979492	0.0208822	270.5	0.977974	0.0217048	270.5	0.976672	0.0216289
271.5	0.976198	0.0274486	271.5	0.988339	0.0107475	271.5	0.985915	0.0151313	271.5	0.985341	0.0157557	271.5	0.983486	0.0142231	271.5	0.96867	0.0342303	271.5	0.976246	0.0230877	271.5	0.979528	0.0208411	271.5	0.978013	0.0216613	271.5	0.976713	0.021586
272.5	0.976278	0.0273583	272.5	0.988412	0.0106296	272.5	0.985979	0.0150793	272.5	0.985395	0.0156874	272.5	0.983546	0.0141504	272.5	0.968721	0.0341608	272.5	0.976284	0.0230398	272.5	0.979563	0.020798	272.5	0.97805	0.0216157	272.5	0.976752	0.0215412
273.5	0.976352	0.0272623	273.5	0.988484	0.0105127	273.5	0.986038	0.0150286	273.5	0.985449	0.0156181	273.5	0.983604	0.0140805	273.5	0.96877	0.034088	273.5	0.97632	0.0229898	273.5	0.979595	0.0207529	273.5	0.978085	0.0215681	273.5	0.976788	0.0214942
274.5	0.976421	0.0271616	274.5	0.988555	0.0104008	274.5	0.986095	0.0149773	274.5	0.985503	0.0155498	274.5	0.983664	0.0140109	274.5	0.968816	0.0340121	274.5	0.976354	0.0229376	274.5	0.979626	0.0207059	274.5	0.978118	0.0215184	274.5	0.976823	0.0214452
275.5	0.976507	0.0270952	275.5	0.988646	0.0103124	275.5	0.986163	0.0149276	275.5	0.985575	0.0154989	275.5	0.983746	0.0139594	275.5	0.968884	0.0339656	275.5	0.976406	0.0229055	275.5	0.979672	0.020677	275.5	0.978167	0.0214879	275.5	0.976875	0.0214152
276.5	0.976587	0.027026	276.5	0.988738	0.0102238	276.5	0.986233	0.0148799	276.5	0.985645	0.0154461	276.5	0.983827	0.0139056	276.5	0.968949	0.0339166	276.5	0.976454	0.0228715	276.5	0.979716	0.0206465	276.5	0.978214	0.0214558	276.5	0.976924	0.0213835
277.5	0.976662	0.026953	277.5	0.988827	0.0101328	277.5	0.986299	0.0148266	277.5	0.985719	0.015394	277.5	0.983905	0.0138492	277.5	0.969012	0.0338649	277.5	0.976501	0.0228358	277.5	0.979758	0.0206144	277.5	0.978259	0.0214219	277.5	0.976971	0.0213501
278.5	0.976733	0.0268807	278.5	0.988917	0.010038	278.5	0.986359	0.0147684	278.5	0.985787	0.0153379	278.5	0.983979	0.0137914	278.5	0.969071	0.0338105	278.5	0.976545	0.0227983	278.5	0.979798	0.0205805	278.5	0.978302	0.0213862	278.5	0.977016	0.021315
279.5	0.976802	0.0268067	279.5	0.989004	0.00994121	279.5	0.986418	0.0147055	279.5	0.985856	0.0152793	279.5	0.984045	0.0137341	279.5	0.969128	0.0337533	279.5	0.976588	0.0227588	279.5	0.979836	0.020545	279.5	0.978343	0.0213488	279.5	0.977059	0.0212781
280.5	0.976866	0.0267273	280.5	0.989093	0.00984172	280.5	0.986472	0.0146373	280.5	0.985921	0.0152226	280.5	0.984105	0.0136755	280.5	0.969182	0.0336933	280.5	0.976628	0.0227175	280.5	0.979872	0.0205078	280.5	0.978382	0.0213095	280.5	0.977099	0.0212394
281.5	0.976926	0.0266461	281.5	0.989185	0.00974728	281.5	0.986527	0.0145648	281.5	0.985983	0.0151651	281.5	0.984164	0.0136153	281.5	0.969233	0.0336305	281.5	0.976666	0.0226742	281.5	0.979906	0.0204688	281.5	0.978418	0.0212684	281.5	0.977138	0.0211988
282.5	0.976985	0.0265605	282.5	0.989278	0.00964933	282.5	0.986575	0.0144867	282.5	0.986045	0.0151065	282.5	0.984221	0.0135554	282.5	0.969281	0.0335647	282.5	0.976702	0.0226289	282.5	0.979939	0.0204281	282.5	0.978453	0.0212254	282.5	0.977175	0.0211564
283.5	0.977041	0.0264723	283.5	0.989371	0.00954965	283.5	0.986623	0.0144008	283.5	0.986103	0.0150448	283.5	0.984273	0.0134935	283.5	0.969327	0.033496	283.5	0.976736	0.0225817	283.5	0.97997	0.0203855	283.5	0.978486	0.0211805	283.5	0.977209	0.0211121
284.5	0.977095	0.0263846	284.5	0.989462	0.00944783	284.5	0.986667	0.014316	284.5	0.986155	0.0149759	284.5	0.984322	0.0134277	284.5	0.969371	0.0334243	284.5	0.976768	0.0225324	284.5	0.979999	0.0203411	284.5	0.978518	0.0211336	284.5	0.977242	0.0210659
285.5	0.977178	0.0263271	285.5	0.989568	0.00935336	285.5	0.986727	0.0142596	285.5	0.98623	0.0149277	285.5	0.984383	0.0133839	285.5	0.969436	0.0333801	285.5	0.976817	0.0225017	285.5	0.980042	0.0203136	285.5	0.978564	0.0211046	285.5	0.977291	0.0210373
286.5	0.97726	0.0262686	286.5	0.989671	0.00925436	286.5	0.986787	0.0141992	286.5	0.9863	0.0148809	286.5	0.984437	0.0133386	286.5	0.969498	0.0333334	286.5	0.976863	0.0224694	286.5	0.980084	0.0202845	286.5	0.978609	0.0210741	286.5	0.977338	0.0210072
287.5	0.977343	0.0262064	287.5	0.989772	0.00915454	287.5	0.986844	0.0141429	287.5	0.986366	0.0148313	287.5	0.984492	0.01329	287.5	0.969557	0.0332843	287.5	0.976907	0.0224354	287.5	0.980123	0.0202539	287.5	0.978651	0.0210419	287.5	0.977383	0.0209754
288.5	0.977423	0.0261404	288.5	0.989874	0.00905387	288.5	0.986904	0.014087	288.5	0.986432	0.0147819	288.5	0.984553	0.0132387	288.5	0.969613	0.0332326	288.5	0.976949	0.0223997	288.5	0.980161	0.0202217	288.5	0.978692	0.021008	288.5	0.977425	0.0209421
289.5	0.977501	0.0260723	289.5	0.989971	0.00894979	289.5	0.986962	0.0140298	289.5	0.986492	0.0147287	289.5	0.984608	0.0131847	289.5	0.969667	0.0331783	289.5	0.976989	0.0223623	289.5	0.980197	0.020188	289.5	0.978731	0.0209725	289.5	0.977466	0.0209071
290.5	0.977574	0.026001	290.5	0.990067	0.00884443	290.5	0.98702	0.0139704	290.5	0.98655	0.0146747	290.5	0.984659	0.013128	290.5	0.969718	0.0331214	290.5	0.977027	0.022323	290.5	0.980231	0.0201527	290.5	0.978767	0.0209353	290.5	0.977504	0.0208704
291.5	0.977647	0.0259245	291.5	0.990162	0.00873495	291.5	0.987075	0.0139129	291.5	0.986605	0.0146194	291.5	0.984714	0.0130677	291.5	0.969767	0.0330619	291.5	0.977063	0.022282	291.5	0.980264	0.0201157	291.5	0.978802	0.0208964	291.5	0.977541	0.020832
292.5	0.97772	0.0258448	292.5	0.990261	0.00862404	292.5	0.987126	0.0138583	292.5	0.986659	0.0145589	292.5	0.984766	0.0129996	292.5	0.969813	0.0329996	292.5	0.977097	0.0222391	292.5	0.980295	0.0200771	292.5	0.978836	0.0208557	292.5	0.977576	0.0207918
293.5	0.977791	0.0257604	293.5	0.990362	0.00851153	293.5	0.98718	0.0138029	293.5	0.986713	0.0144966	293.5	0.984822	0.0129301	293.5	0.969857	0.0329346	293.5	0.97713	0.0221943	293.5	0.980324	0.0200368	293.5	0.978867	0.0208133	293.5	0.977609	0.0207499
294.5	0.977858	0.0256697	294.5	0.990458	0.00839396	294.5	0.987232	0.0137443	294.5	0.986768	0.0144358	294.5	0.984871	0.0128626	294.5	0.969899	0.0328668	294.5	0.977161	0.0221477	294.5	0.980352	0.0199948	294.5	0.978897	0.020769	294.5	0.977641	0.0207062
295.5	0.977936	0.0256043	295.5	0.990565	0.00829545	295.5	0.987294	0.0136988	295.5	0.986835	0.0143868	295.5	0.984935	0.0128101	295.5	0.96996	0.0328246	295.5	0.977206	0.0221184	295.5	0.980393	0.0199684	295.5	0.978941	0.0207413	295.5	0.977687	0.020679
296.5	0.978015	0.025533	296.5	0.990672	0.00819609	296.5	0.987352	0.0136532	296.5	0.986904	0.0143346	296.5	0.984998	0.0127554	296.5	0.970019	0.0327801	296.5	0.97725	0.0220876	296.5	0.980433	0.0199407	296.5	0.978983	0.0207122	296.5	0.977731	0.0206502
297.5	0.978089	0.0254585	297.5	0.990779	0.00809314	297.5	0.987409	0.0136076	297.5	0.986968	0.0142804	297.5	0.985056	0.0127003	297.5	0.970075	0.0327333	297.5	0.977292	0.0220552	297.5	0.98047	0.0199115	297.5	0.979024	0.0206816	297.5	0.977774	0.02062
298.5	0.978164	0.025382	298.5	0.990886	0.00798446	298.5	0.987461	0.0135645	298.5	0.98703	0.0142236	298.5	0.985112	0.0126447	298.5	0.970128	0.0326841	298.5	0.977332	0.0220212	298.5	0.980506	0.0198809	298.5	0.979062	0.0206494	298.5	0.977814	0.0205883
299.5	0.978233	0.025303	299.5	0.990994	0.0078706	299.5	0.987512	0.0135204	299.5	0.987091	0.0141684	299.5	0.985172	0.0125876	299.5	0.970179	0.0326325	299.5	0.97737	0.0219856	299.5	0.98054	0.0198488	299.5	0.979099	0.0206157	299.5	0.977853	0.020555
300.5	0.978303	0.0252199	300.5	0.9911	0.00775569	300.5	0.987563	0.013476	300.5	0.987152	0.0141113	300.5	0.985228	0.0125294	300.5	0.970228	0.0325785	300.5	0.977406	0.0219483	300.5	0.980573	0.0198152	300.5	0.979134	0.0205804	300.5	0.977889	0.0205202
301.5	0.97837	0.0251375	301.5	0.991201	0.00763523	301.5	0.987609	0.0134331	301.5	0.987213	0.0140514	301.5	0.985285	0.012474	301.5	0.970275	0.032522	301.5	0.97744	0.0219093	301.5	0.980604	0.0197801	301.5	0.979167	0.0205435	301.5	0.977924	0.0204837
302.5	0.978429	0.0250577	302.5	0.991296	0.00750582	302.5	0.987656	0.0133869	302.5	0.987271	0.0139942	302.5	0.98534	0.0124212	302.5	0.970319	0.0324629	302.5	0.977473	0.0218685	302.5	0.980633	0.0197434	302.5	0.979199	0.0205049	302.5	0.977958	0.0204457
303.5	0.978487	0.0249768	303.5	0.991389	0.00737298	303.5	0.987699	0.0133406	303.5	0.987325	0.0139354	303.5	0.985396	0.0123667	303.5	0.970361	0.0324013	303.5	0.977504	0.0218261	303.5	0.980661	0.0197052	303.5	0.979229	0.0204647	303.5	0.977989	0.020406
304.5	0.97854	0.024893	304.5	0.991484	0.00723809	304.5	0.987742	0.0132871	304.5	0.987374	0.013875	304.5	0.985452	0.0123084	304.5	0.9704	0.032337	304.5	0.977533	0.0217818	304.5	0.980688	0.0196653	304.5	0.979258	0.0204227	304.5	0.978019	0.0203646
305.5	0.978622	0.0248348	305.5	0.991588	0.00712702	305.5	0.987804	0.0132436	305.5	0.987431	0.0138231	305.5	0.985508	0.0122576	305.5	0.970459	0.0322967	305.5	0.977576	0.0217538	305.5	0.980727	0.0196401	305.5	0.979299	0.0203963	305.5	0.978063	0.0203385
306.5	0.9787	0.0247751	306.5	0.991696	0.00701018	306.5	0.987862	0.013197	306.5	0.987484	0.0137677	306.5	0.985563	0.0122081	306.5	0.970514	0.0322542	306.5	0.977618	0.0217244	306.5	0.980764	0.0196136	306.5	0.979339	0.0203686	306.5	0.978106	0.0203111
307.5	0.978773	0.0247141	307.5	0.991802	0.00688985	307.5	0.987918	0.0131436	307.5	0.987535	0.0137122	307.5	0.985618	0.0121556	307.5	0.970568	0.0322096	307.5	0.977658	0.0216935	307.5	0.9808	0.0195858	307.5	0.979378	0.0203394	307.5	0.978146	0.0202823
308.5	0.978844	0.0246495	308.5	0.991904	0.00676912	308.5	0.987975	0.0130831	308.5	0.987583	0.0136561	308.5	0.985673	0.0120994	308.5	0.970619	0.0321627	308.5	0.977695	0.021661	308.5	0.980834	0.0195566	308.5	0.979414	0.0203087	308.5	0.978184	0.0202521
309.5	0.978915	0.0245824	309.5	0.992007	0.00664742	309.5	0.988027	0.0130207	309.5	0.987627	0.013596	309.5	0.985731	0.012042	309.5	0.970667	0.0321136	309.5	0.977731	0.0216271	309.5	0.980866	0.019526	309.5	0.979449	0.0202766	309.5	0.978221	0.0202204
310.5	0.978984	0.0245166	310.5	0.992107	0.00651804	310.5	0.988078	0.0129588	310.5	0.987669	0.0135343	310.5	0.985794	0.0119851	310.5	0.970714	0.0320621	310.5	0.977766	0.0215916	310.5	0.980897	0.019494	310.5	0.979483	0.0202431	310.5	0.978256	0.0201872
311.5	0.979049	0.0244467	311.5	0.992205	0.0063871	311.5	0.988131	0.0128881	311.5	0.987707	0.0134732	311.5	0.985854	0.0119254	311.5	0.970758	0.0320084	311.5	0.977799	0.0215544	311.5	0.980927	0.0194605	311.5	0.979514	0.020208	311.5	0.978289	0.0201526
312.5	0.979116	0.0243708	312.5	0.992301	0.00626038	312.5	0.988183	0.0128196	312.5	0.987745	0.0134099	312.5	0.98591	0.0118648	312.5	0.9708	0.0319522	312.5	0.97783	0.0215157	312.5	0.980955	0.0194257	312.5	0.979545	0.0201714	312.5	0.978321	0.0201164
313.5	0.97918	0.0242919	313.5	0.992397	0.0061282	313.5	0.988234	0.0127496	313.5	0.987782	0.0133437	313.5	0.985957	0.0117996	313.5	0.97084	0.0318937	313.5	0.977859	0.0214753	313.5	0.980982	0.0193893	313.5	0.979573	0.0201332	313.5	0.978352	0.0200787
314.5	0.979243	0.0242085	314.5	0.992495	0.00599921	314.5	0.988283	0.0126767	314.5	0.987818	0.0132751	314.5	0.986002	0.0117328	314.5	0.970878	0.0318327	314.5	0.977887	0.0214333	314.5	0.981007	0.0193515	314.5	0.979601	0.0200934	314.5	0.97838	0.0200394
315.5	0.979317	0.024146	315.5	0.992613	0.00587984	315.5	0.988342	0.012629	315.5	0.987867	0.0132242	315.5	0.986071	0.0116747	315.5	0.970934	0.0317941	315.5	0.977929	0.0214065	315.5	0.981044	0.0193273	315.5	0.97964	0.0200682	315.5	0.978422	0.0200145
316.5	0.97939	0.0240829	316.5	0.992729	0.0057565	316.5	0.988403	0.012576	316.5	0.987915	0.0131713	316.5	0.986137	0.0116147	316.5	0.970987	0.0317535	316.5	0.977968	0.0213783	316.5	0.98108	0.019302	316.5	0.979678	0.0200416	316.5	0.978462	0.0199883
317.5	0.979462	0.0240163	317.5	0.992851	0.00563201	317.5	0.988468	0.0125227	317.5	0.987962	0.0131134	317.5	0.986203	0.0115534	317.5	0.971038	0.0317109	317.5	0.978006	0.0213488	317.5	0.981114	0.0192753	317.5	0.979715	0.0200138	317.5	0.978501	0.0199608
318.5	0.979529	0.0239486	318.5	0.992974	0.00550306	318.5	0.988525	0.012467	318.5	0.988009	0.0130536	318.5	0.986264	0.0114934	318.5	0.971086	0.0316661	318.5	0.978042	0.0213178	318.5	0.981146	0.0192474	318.5	0.97975	0.0199845	318.5	0.978537	0.019932
319.5	0.979596	0.0238784	319.5	0.993095	0.00536886	319.5	0.988583	0.012413	319.5	0.98806	0.012993	319.5	0.986319	0.0114334	319.5	0.971133	0.0316193	319.5	0.978076	0.0212854	319.5	0.981177	0.0192182	319.5	0.979783	0.019954	319.5	0.978572	0.0199018
320.5	0.979657	0.0238063	320.5	0.993215	0.00523042	320.5	0.988638	0.0123515	320.5	0.988109	0.0129271	320.5	0.986372	0.0113721	320.5	0.971177	0.0315702	320.5	0.978109	0.0212515	320.5	0.981207	0.0191877	320.5	0.979815	0.019922	320.5	0.978606	0.0198702
321.5	0.979718	0.0237316	321.5	0.993337	0.00508968	321.5	0.988691	0.0122887	321.5	0.988165	0.0128613	321.5	0.986419	0.0113111	321.5	0.971219	0.031519	321.5	0.97814	0.0212161	321.5	0.981235	0.0191558	321.5	0.979845	0.0198886	321.5	0.978638	0.0198372
322.5	0.979775	0.0236543	322.5	0.99346	0.00494331	322.5	0.988739	0.0122189	322.5	0.98822	0.0127912	322.5	0.986476	0.0112476	322.5	0.971259	0.0314656	322.5	0.97817	0.0211792	322.5	0.981262	0.0191226	322.5	0.979874	0.0198537	322.5	0.978668	0.0198028
323.5	0.979829	0.0235751	323.5	0.993578	0.00479342	323.5	0.988786	0.0121515	323.5	0.988273	0.0127202	323.5	0.986534	0.0111844	323.5	0.971298	0.0314099	323.5	0.978198	0.0211408	323.5	0.981287	0.019088	323.5	0.979901	0.0198175	323.5	0.978697	0.0197669
324.5	0.979883	0.023498	324.5	0.993691	0.0046408	324.5	0.988829	0.0120856	324.5	0.988324	0.0126495	324.5	0.986598	0.0111198	324.5	0.971334	0.0313519	324.5	0.978225	0.0211008	324.5	0.981312	0.019052	324.5	0.979927	0.0197797	324.5	0.978725	0.0197296
325.5	0.97995	0.0234382	325.5	0.993819	0.0045067	325.5	0.988884	0.0120247	325.5	0.988388	0.0125997	325.5	0.98667	0.0110699	325.5	0.971387	0.031315	325.5	0.978264	0.0210751	325.5	0.981347	0.0190288	325.5	0.979965	0.0197555	325.5	0.978765	0.0197057
326.5	0.980015	0.023379	326.5	0.993954	0.00436274	326.5	0.988937	0.0119678	326.5	0.988448	0.0125536	326.5	0.986745	0.0110173	326.5	0.971438	0.0312761	326.5	0.978302	0.0210481	326.5	0.981381	0.0190045	326.5	0.980002	0.0197301	326.5	0.978803	0.0196806
327.5	0.980077	0.0233182	327.5	0.994095	0.00420786	327.5	0.988986	0.0119063	327.5	0.988509	0.0125066	327.5	0.986812	0.0109623	327.5	0.971486	0.0312353	327.5	0.978337	0.0210198	327.5	0.981413	0.018979	327.5	0.980036	0.0197035	327.5	0.978839	0.0196543
328.5	0.980136	0.023256	328.5	0.99424	0.00404366	328.5	0.989037	0.0118472	328.5	0.98857	0.012456	328.5	0.986881	0.010907	328.5	0.971533	0.0311925	328.5	0.978372	0.0209901	328.5	0.981444	0.0189523	328.5	0.98007	0.0196755	328.5	0.978874	0.0196268
329.5	0.980191	0.0231907	329.5	0.994391	0.00387288	329.5	0.989089	0.0117826	329.5	0.988628	0.0124041	329.5	0.986946	0.0108489	329.5	0.971577	0.0311478	329.5	0.978405	0.0209592	329.5	0.981473	0.0189244	329.5	0.980101	0.0196464	329.5	0.978908	0.0195979
330.5	0.980247	0.0231228	330.5	0.994551	0.00369585	330.5	0.98914	0.0117177	330.5	0.988685	0.0123523	330.5	0.987009	0.0107916	330.5	0.971619	0.031101	330.5	0.978436	0.0209268	330.5	0.981502	0.0188952	330.5	0.980132	0.0196158	330.5	0.97894	0.0195678
331.5	0.980302	0.023054	331.5	0.994713	0.00351022	331.5	0.98919	0.0116527	331.5	0.988734	0.0122973	331.5	0.987072	0.010731	331.5	0.97166	0.0310521	331.5	0.978466	0.020893	331.5	0.981528	0.0188648	331.5	0.980161	0.019584	331.5	0.97897	0.0195363
332.5	0.980352	0.0229817	332.5	0.994876	0.00331506	332.5	0.989241	0.0115937	332.5	0.988782	0.0122443	332.5	0.987127	0.0106693	332.5	0.971698	0.0310012	332.5	0.978494	0.0208578	332.5	0.981554	0.0188331	332.5	0.980188	0.0195508	332.5	0.979	0.0195035
333.5	0.980404	0.0229083	333.5	0.995043	0.00311604	333.5	0.98929	0.0115291	333.5	0.98883	0.0121913	333.5	0.987175	0.0106062	333.5	0.971735	0.0309481	333.5	0.978521	0.0208212	333.5	0.981579	0.0188001	333.5	0.980215	0.0195163	333.5	0.979027	0.0194694
334.5	0.980454	0.0228335	334.5	0.995211	0.00290836	334.5	0.989337	0.0114605	334.5	0.988875	0.0121362	334.5	0.987217	0.0105416	334.5	0.97177	0.0308929	334.5	0.978547	0.0207831	334.5	0.981602	0.0187658	334.5	0.98024	0.0194803	334.5	0.979054	0.0194338
335.5	0.980529	0.0227794	335.5	0.995393	0.00273008	335.5	0.989396	0.011412	335.5	0.988932	0.0120876	335.5	0.987272	0.0104948	335.5	0.97182	0.0308574	335.5	0.978584	0.0207584	335.5	0.981635	0.0187435	335.5	0.980276	0.0194571	335.5	0.979092	0.0194109
336.5	0.980603	0.022723	336.5	0.99559	0.00253387	336.5	0.989455	0.0113563	336.5	0.988988	0.012038	336.5	0.987325	0.0104471	336.5	0.971869	0.0308202	336.5	0.97862	0.0207325	336.5	0.981668	0.0187202	336.5	0.98031	0.0194328	336.5	0.979128	0.0193869
337.5	0.980674	0.0226647	337.5	0.995798	0.00231659	337.5	0.989511	0.0112992	337.5	0.989043	0.0119894	337.5	0.987381	0.0104005	337.5	0.971915	0.0307811	337.5	0.978654	0.0207053	337.5	0.981699	0.0186958	337.5	0.980343	0.0194073	337.5	0.979163	0.0193617
338.5	0.980742	0.0226031	338.5	0.996024	0.00207687	338.5	0.989564	0.0112404	338.5	0.989095	0.0119416	338.5	0.987433	0.0103505	338.5	0.971959	0.0307402	338.5	0.978687	0.020677	338.5	0.981728	0.0186702	338.5	0.980375	0.0193806	338.5	0.979197	0.0193353
339.5	0.980806	0.0225404	339.5	0.996264	0.00181087	339.5	0.989613	0.0111843	339.5	0.989145	0.0118933	339.5	0.987483	0.0102968	339.5	0.972002	0.0306974	339.5	0.978718	0.0206473	339.5	0.981756	0.0186435	339.5	0.980405	0.0193527	339.5	0.979229	0.0193077
340.5	0.980865	0.0224767	340.5	0.996525	0.00151687	340.5	0.989659	0.0111262	340.5	0.989193	0.0118437	340.5	0.987531	0.0102374	340.5	0.972042	0.0306526	340.5	0.978748	0.0206163	340.5	0.981783	0.0186156	340.5	0.980434	0.0193236	340.5	0.979259	0.0192789
341.5	0.98092	0.0224104	341.5	0.996814	0.00119087	341.5	0.989707	0.0110688	341.5	0.989241	0.0117922	341.5	0.987576	0.0101776	341.5	0.972081	0.030606	341.5	0.978777	0.020584	341.5	0.981809	0.0185865	341.5	0.980462	0.0192932	341.5	0.979289	0.0192489
342.5	0.980973	0.0223433	342.5	0.997131	0.000833726	342.5	0.989753	0.0110024	342.5	0.989288	0.0117372	342.5	0.987622	0.0101152	342.5	0.972118	0.0305573	342.5	0.978804	0.0205504	342.5	0.981834	0.0185562	342.5	0.980489	0.0192615	342.5	0.979317	0.0192176
343.5	0.981023	0.0222718				343.5	0.989799	0.0109351	343.5	0.989337	0.0116804	343.5	0.987671	0.010052	343.5	0.972153	0.0305067	343.5	0.97883	0.0205154	343.5	0.981857	0.0185247	343.5	0.980514	0.0192285	343.5	0.979343	0.019185
344.5	0.981071	0.0221966				344.5	0.989844	0.0108703	344.5	0.989385	0.0116223	344.5	0.987717	0.00998881	344.5	0.972187	0.0304541	344.5	0.978855	0.020479	344.5	0.981879	0.0184919	344.5	0.980538	0.0191943	344.5	0.979369	0.0191511
345.5	0.981132	0.0221429				345.5	0.989899	0.0108142	345.5	0.989449	0.0115785	345.5	0.98778	0.00993972	345.5	0.972235	0.03042	345.5	0.97889	0.0204553	345.5	0.981911	0.0184705	345.5	0.980572	0.019172	345.5	0.979405	0.0191292
346.5	0.981191	0.0220853				346.5	0.989948	0.0107557	346.5	0.989508	0.0115292	346.5	0.987839	0.00988944	346.5	0.972281	0.0303842	346.5	0.978924	0.0204304	346.5	0.981942	0.0184481	346.5	0.980605	0.0191487	346.5	0.97944	0.0191061
347.5	0.981249	0.0220271				347.5	0.989998	0.010698	347.5	0.989566	0.011479	347.5	0.987899	0.00983842	347.5	0.972326	0.0303467	347.5	0.978957	0.0204044	347.5	0.981972	0.0184247	347.5	0.980637	0.0191242	347.5	0.979473	0.0190819
348.5	0.981305	0.0219666				348.5	0.990047	0.010637	348.5	0.989623	0.0114297	348.5	0.987959	0.00978624	348.5	0.972368	0.0303075	348.5	0.978988	0.0203772	348.5	0.982	0.0184001	348.5	0.980667	0.0190987	348.5	0.979505	0.0190567
349.5	0.981361	0.0219038				349.5	0.990095	0.0105778	349.5	0.989678	0.0113784	349.5	0.988017	0.00973277	349.5	0.972409	0.0302665	349.5	0.979018	0.0203487	349.5	0.982027	0.0183745	349.5	0.980696	0.019072	349.5	0.979536	0.0190303
350.5	0.981417	0.0218382				350.5	0.990143	0.0105217	350.5	0.989733	0.0113269	350.5	0.98807	0.00967943	350.5	0.972448	0.0302237	350.5	0.979047	0.0203191	350.5	0.982053	0.0183478	350.5	0.980724	0.0190441	350.5	0.979565	0.0190027
351.5	0.981474	0.0217738				351.5	0.990188	0.0104657	351.5	0.989785	0.0112742	351.5	0.988122	0.00962463	351.5	0.972485	0.0301791	351.5	0.979074	0.0202882	351.5	0.982077	0.01832	351.5	0.980751	0.019015	351.5	0.979594	0.018974
352.5	0.981529	0.0217079				352.5	0.990236	0.0104136	352.5	0.989835	0.011221	352.5	0.988168	0.00957108	352.5	0.97252	0.0301326	352.5	0.979101	0.020256	352.5	0.982101	0.018291	352.5	0.980776	0.0189848	352.5	0.97962	0.0189441
353.5	0.981583	0.0216406				353.5	0.990282	0.0103615	353.5	0.989881	0.0111637	353.5	0.988211	0.00951768	353.5	0.972554	0.0300842	353.5	0.979125	0.0202225	353.5	0.982124	0.0182608	353.5	0.9808	0.0189533	353.5	0.979646	0.0189129
354.5	0.981637	0.0215724				354.5	0.990329	0.0103057	354.5	0.989926	0.0111058	354.5	0.988256	0.00946303	354.5	0.972586	0.0300339	354.5	0.979149	0.0201878	354.5	0.982145	0.0182295	354.5	0.980823	0.0189206	354.5	0.97967	0.0188806
355.5	0.981708	0.0215226				355.5	0.990383	0.0102626	355.5	0.989981	0.0110607	355.5	0.988317	0.00941785	355.5	0.972632	0.0300012	355.5	0.979183	0.0201649	355.5	0.982176	0.0182089	355.5	0.980856	0.0188992	355.5	0.979705	0.0188594
356.5	0.981778	0.021471				356.5	0.990439	0.010226	356.5	0.990037	0.0110176	356.5	0.988377	0.00937461	356.5	0.972677	0.0299668	356.5	0.979216	0.020141	356.5	0.982205	0.0181874	356.5	0.980888	0.0188768	356.5	0.979739	0.0188373
357.5	0.981846	0.0214163				357.5	0.990492	0.0101886	357.5	0.990093	0.0109723	357.5	0.988436	0.00932979	357.5	0.972719	0.0299308	357.5	0.979247	0.020116	357.5	0.982233	0.0181648	357.5	0.980918	0.0188533	357.5	0.979771	0.0188141
358.5	0.981913	0.0213595				358.5	0.990542	0.0101493	358.5	0.99015	0.0109236	358.5	0.988493	0.00928107	358.5	0.97276	0.0298932	358.5	0.979277	0.0200898	358.5	0.98226	0.0181413	358.5	0.980947	0.0188288	358.5	0.979801	0.0187899
359.5	0.981982	0.0213001				359.5	0.990592	0.0101047	359.5	0.990205	0.0108727	359.5	0.988546	0.00923227	359.5	0.972799	0.0298539	359.5	0.979306	0.0200626	359.5	0.982286	0.0181167	359.5	0.980975	0.0188032	359.5	0.979831	0.0187646
360.5	0.982047	0.0212378				360.5	0.990637	0.0100548	360.5	0.990261	0.0108195	360.5	0.988602	0.00918197	360.5	0.972836	0.0298129	360.5	0.979333	0.0200341	360.5	0.982311	0.0180911	360.5	0.981002	0.0187765	360.5	0.979859	0.0187382
361.5	0.982109	0.0211718				361.5	0.99068	0.00999882	361.5	0.990313	0.0107646	361.5	0.988658	0.00913057	361.5	0.972872	0.0297701	361.5	0.979359	0.0200045	361.5	0.982335	0.0180644	361.5	0.981027	0.0187487	361.5	0.979886	0.0187106
362.5	0.98217	0.021105				362.5	0.990718	0.0099391	362.5	0.990363	0.0107104	362.5	0.988723	0.0090721	362.5	0.972906	0.0297256	362.5	0.979384	0.0199737	362.5	0.982357	0.0180366	362.5	0.981052	0.0187197	362.5	0.979912	0.018682
363.5	0.982228	0.0210377				363.5	0.990758	0.00988394	363.5	0.990412	0.0106559	363.5	0.988786	0.00901087	363.5	0.972938	0.0296794	363.5	0.979408	0.0199416	363.5	0.982379	0.0180077	363.5	0.981075	0.0186896	363.5	0.979936	0.0186522
364.5	0.982283	0.0209676				364.5	0.9908	0.00983015	364.5	0.990463	0.0106003	364.5	0.988845	0.0089473	364.5	0.972969	0.0296313	364.5	0.979431	0.0199083	364.5	0.982399	0.0179777	364.5	0.981097	0.0186584	364.5	0.97996	0.0186213
365.5	0.982352	0.0209148				365.5	0.990845	0.0097901	365.5	0.990516	0.0105581	365.5	0.988899	0.00889715	365.5	0.973014	0.0295997	365.5	0.979464	0.0198864	365.5	0.982429	0.0179579	365.5	0.981129	0.0186378	365.5	0.979993	0.018601
366.5	0.982417	0.0208623				366.5	0.990888	0.00974446	366.5	0.990569	0.0105128	366.5	0.988954	0.00884343	366.5	0.973056	0.0295667	366.5	0.979495	0.0198633	366.5	0.982457	0.0179372	366.5	0.981159	0.0186163	366.5	0.980025	0.0185797
367.5	0.982482	0.0208094				367.5	0.990934	0.0097002	367.5	0.990617	0.010466	367.5	0.989008	0.00878696	367.5	0.973097	0.0295321	367.5	0.979525	0.0198393	367.5	0.982484	0.0179155	367.5	0.981188	0.0185937	367.5	0.980056	0.0185574
368.5	0.982544	0.0207569				368.5	0.990982	0.00965586	368.5	0.990662	0.0104172	368.5	0.989064	0.00873109	368.5	0.973136	0.029496	368.5	0.979554	0.0198141	368.5	0.98251	0.0178929	368.5	0.981216	0.0185702	368.5	0.980085	0.0185341
369.5	0.982602	0.0207056				369.5	0.991033	0.00961105	369.5	0.99071	0.0103694	369.5	0.989128	0.00867392	369.5	0.973173	0.0294582	369.5	0.979581	0.0197879	369.5	0.982535	0.0178693	369.5	0.981242	0.0185456	369.5	0.980114	0.0185098
370.5	0.98266	0.020653				370.5	0.991084	0.00956581	370.5	0.990755	0.0103221	370.5	0.989192	0.00861348	370.5	0.973209	0.0294189	370.5	0.979607	0.0197606	370.5	0.982558	0.0178446	370.5	0.981268	0.01852	370.5	0.980141	0.0184845
371.5	0.982718	0.0205988				371.5	0.991137	0.00952112	371.5	0.990799	0.0102787	371.5	0.989257	0.0085495	371.5	0.973243	0.0293779	371.5	0.979633	0.0197322	371.5	0.982581	0.017819	371.5	0.981292	0.0184934	371.5	0.980167	0.0184581
372.5	0.982776	0.0205401				372.5	0.991191	0.00947773	372.5	0.990845	0.0102318	372.5	0.989316	0.00848715	372.5	0.973276	0.0293353	372.5	0.979657	0.0197026	372.5	0.982603	0.0177924	372.5	0.981316	0.0184656	372.5	0.980191	0.0184307
373.5	0.982833	0.0204794				373.5	0.99124	0.00942964	373.5	0.990891	0.0101843	373.5	0.989374	0.00842334	373.5	0.973307	0.0292909	373.5	0.97968	0.0196719	373.5	0.982624	0.0177647	373.5	0.981338	0.0184368	373.5	0.980215	0.0184022
374.5	0.982889	0.0204169				374.5	0.991288	0.00938187	374.5	0.990938	0.0101337	374.5	0.989432	0.00835754	374.5	0.973337	0.0292449	374.5	0.979702	0.01964	374.5	0.982643	0.017736	374.5	0.98136	0.0184069	374.5	0.980238	0.0183726
375.5	0.982955	0.0203632				375.5	0.991348	0.00933418	375.5	0.990997	0.0100874	375.5	0.989504	0.00830759	375.5	0.97338	0.0292145	375.5	0.979733	0.0196188	375.5	0.982672	0.0177169	375.5	0.98139	0.0183871	375.5	0.98027	0.018353
376.5	0.983019	0.020306				376.5	0.991409	0.00928559	376.5	0.991052	0.0100409	376.5	0.989579	0.00825492	376.5	0.97342	0.0291827	376.5	0.979763	0.0195966	376.5	0.982699	0.0176969	376.5	0.981419	0.0183663	376.5	0.9803	0.0183325
377.5	0.98308	0.0202463				377.5	0.991464	0.00923387	377.5	0.991108	0.00999232	377.5	0.989649	0.00820173	377.5	0.973459	0.0291494	377.5	0.979792	0.0195735	377.5	0.982724	0.017676	377.5	0.981447	0.0183447	377.5	0.98033	0.0183111
378.5	0.983138	0.020186				378.5	0.991517	0.00918131	378.5	0.991162	0.0099421	378.5	0.989716	0.00814621	378.5	0.973497	0.0291147	378.5	0.979819	0.0195493	378.5	0.982749	0.0176542	378.5	0.981473	0.0183221	378.5	0.980358	0.0182887
379.5	0.983197	0.020124				379.5	0.991565	0.00912743	379.5	0.991213	0.00989229	379.5	0.989777	0.00808969	379.5	0.973533	0.0290784	379.5	0.979846	0.0195241	379.5	0.982773	0.0176315	379.5	0.981499	0.0182985	379.5	0.980385	0.0182654
380.5	0.983253	0.0200617				380.5	0.991614	0.00907372	380.5	0.991262	0.00984042	380.5	0.989835	0.00803281	380.5	0.973567	0.0290406	380.5	0.979871	0.0194978	380.5	0.982796	0.0176078	380.5	0.981524	0.0182739	380.5	0.980411	0.018241
381.5	0.983307	0.0199969				381.5	0.99166	0.00902131	381.5	0.99131	0.00978043	381.5	0.989891	0.00797546	381.5	0.9736	0.0290013	381.5	0.979895	0.0194705	381.5	0.982818	0.0175832	381.5	0.981547	0.0182483	381.5	0.980436	0.0182157
382.5	0.98336	0.0199335				382.5	0.991705	0.00896814	382.5	0.991355	0.009719	382.5	0.989944	0.00792086	382.5	0.973632	0.0289604	382.5	0.979918	0.0194421	382.5	0.982839	0.0175576	382.5	0.98157	0.0182217	382.5	0.98046	0.0181894
383.5	0.983411	0.0198686				383.5	0.99175	0.00890799	383.5	0.991397	0.00965659	383.5	0.990001	0.00786332	383.5	0.973662	0.0289178	383.5	0.97994	0.0194126	383.5	0.982859	0.0175311	383.5	0.981591	0.0181941	383.5	0.980483	0.0181621
384.5	0.983461	0.0198028				384.5	0.991791	0.0088454	384.5	0.991433	0.00959326	384.5	0.990063	0.00780487	384.5	0.973691	0.0288737	384.5	0.979961	0.019382	384.5	0.982878	0.0175035	384.5	0.981612	0.0181654	384.5	0.980505	0.0181337
385.5	0.983524	0.0197509				385.5	0.991841	0.00879553	385.5	0.991481	0.00954345	385.5	0.990123	0.00775829	385.5	0.973732	0.0288444	385.5	0.979991	0.0193616	385.5	0.982905	0.0174851	385.5	0.981641	0.0181463	385.5	0.980536	0.0181148
386.5	0.983587	0.0196983				386.5	0.99189	0.00874319	386.5	0.991531	0.00949088	386.5	0.990178	0.00771001	386.5	0.973771	0.0288138	386.5	0.98002	0.0193402	386.5	0.982931	0.0174658	386.5	0.981669	0.0181263	386.5	0.980565	0.0180951
387.5	0.98365	0.0196464				387.5	0.991938	0.00868742	387.5	0.991579	0.00943855	387.5	0.990236	0.00765814	387.5	0.973808	0.0287817	387.5	0.980048	0.0193178	387.5	0.982956	0.0174457	387.5	0.981695	0.0181055	387.5	0.980593	0.0180744
388.5	0.98371	0.0195924				388.5	0.991986	0.00863121	388.5	0.99163	0.00938653	388.5	0.99029	0.00760654	388.5	0.973844	0.0287483	388.5	0.980074	0.0192945	388.5	0.982979	0.0174247	388.5	0.981721	0.0180837	388.5	0.980621	0.0180529
389.5	0.983768	0.0195361				389.5	0.992034	0.00857548	389.5	0.991678	0.00933125	389.5	0.990342	0.00755314	389.5	0.973879	0.0287134	389.5	0.9801	0.0192703	389.5	0.983002	0.0174028	389.5	0.981746	0.018061	389.5	0.980647	0.0180304
390.5	0.983826	0.0194797				390.5	0.992079	0.008518	390.5	0.991726	0.00927524	390.5	0.990394	0.00749618	390.5	0.973912	0.0286771	390.5	0.980124	0.019245	390.5	0.983024	0.01738	390.5	0.981769	0.0180374	390.5	0.980672	0.0180071
391.5	0.983881	0.0194225				391.5	0.992124	0.00845967	391.5	0.991775	0.00922044	391.5	0.990444	0.00743794	391.5	0.973944	0.0286393	391.5	0.980147	0.0192187	391.5	0.983045	0.0173564	391.5	0.981792	0.0180128	391.5	0.980696	0.0179828
392.5	0.983934	0.0193639				392.5	0.992169	0.00839948	392.5	0.991824	0.0091651	392.5	0.990489	0.00737258	392.5	0.973974	0.0285999	392.5	0.980169	0.0191915	392.5	0.983065	0.0173318	392.5	0.981814	0.0179873	392.5	0.980719	0.0179575
393.5	0.983984	0.019304				393.5	0.992211	0.00833885	393.5	0.991874	0.00911068	393.5	0.99053	0.0073079	393.5	0.974004	0.0285591	393.5	0.980191	0.0191631	393.5	0.983085	0.0173062	393.5	0.981834	0.0179608	393.5	0.980741	0.0179312
394.5	0.984032	0.0192407				394.5	0.992253	0.00827868	394.5	0.991925	0.00905573	394.5	0.990564	0.00724297	394.5	0.974031	0.0285168	394.5	0.980211	0.0191338	394.5	0.983103	0.0172798	394.5	0.981854	0.0179332	394.5	0.980762	0.017904
395.5	0.984093	0.0191933				395.5	0.992304	0.00823255	395.5	0.991981	0.009008	395.5	0.990616	0.00718853	395.5	0.97407	0.0284885	395.5	0.98024	0.019114	395.5	0.983129	0.0172619	395.5	0.981882	0.0179148	395.5	0.980792	0.0178858
396.5	0.984152	0.0191457				396.5	0.992353	0.00818628	396.5	0.992035	0.00896094	396.5	0.990672	0.00713337	396.5	0.974108	0.0284589	396.5	0.980267	0.0190933	396.5	0.983154	0.0172433	396.5	0.981909	0.0178956	396.5	0.98082	0.0178667
397.5	0.984209	0.019096				397.5	0.9924	0.00814257	397.5	0.992088	0.0089104	397.5	0.990726	0.00707778	397.5	0.974144	0.028428	397.5	0.980294	0.0190718	397.5	0.983178	0.0172239	397.5	0.981934	0.0178755	397.5	0.980847	0.0178469
398.5	0.984265	0.0190452				398.5	0.992445	0.00809726	398.5	0.992137	0.00885816	398.5	0.990781	0.00702346	398.5	0.974179	0.0283958	398.5	0.980319	0.0190493	398.5	0.983201	0.0172037	398.5	0.981959	0.0178545	398.5	0.980873	0.0178261
399.5	0.984322	0.0189942				399.5	0.992491	0.00804932	399.5	0.992187	0.00880558	399.5	0.990834	0.00697086	399.5	0.974212	0.0283622	399.5	0.980344	0.0190259	399.5	0.983223	0.0171826	399.5	0.981983	0.0178327	399.5	0.980899	0.0178045
400.5	0.984379	0.01894				400.5	0.992538	0.0080035	400.5	0.992235	0.00875297	400.5	0.990887	0.00691699	400.5	0.974244	0.0283273	400.5	0.980367	0.0190016	400.5	0.983244	0.0171607	400.5	0.982006	0.0178099	400.5	0.980923	0.017782
401.5	0.984432	0.0188833				401.5	0.992583	0.00795419	401.5	0.992281	0.00869764	401.5	0.990935	0.00685957	401.5	0.974275	0.0282909	401.5	0.98039	0.0189763	401.5	0.983264	0.0171379	401.5	0.982027	0.0177863	401.5	0.980946	0.0177586
402.5	0.984487	0.0188239				402.5	0.992625	0.00790116	402.5	0.992326	0.00864094	402.5	0.990986	0.00680386	402.5	0.974304	0.0282531	402.5	0.980411	0.0189501	402.5	0.983284	0.0171142	402.5	0.982048	0.0177618	402.5	0.980968	0.0177343
403.5	0.98454	0.0187642				403.5	0.992668	0.00784965	403.5	0.992369	0.00858273	403.5	0.991038	0.00674542	403.5	0.974332	0.0282139	403.5	0.980432	0.0189228	403.5	0.983302	0.0170897	403.5	0.982068	0.0177363	403.5	0.98099	0.0177091
404.5	0.984594	0.0187053				404.5	0.992709	0.00779253	404.5	0.992411	0.00852578	404.5	0.991096	0.00668581	404.5	0.974359	0.0281732	404.5	0.980451	0.0188946	404.5	0.98332	0.0170642	404.5	0.982087	0.0177099	404.5	0.98101	0.0176829
405.5	0.984656	0.0186618				405.5	0.992758	0.00774412	405.5	0.992469	0.00847688	405.5	0.991157	0.0066316	405.5	0.974397	0.0281459	405.5	0.980479	0.0188755	405.5	0.983345	0.017047	405.5	0.982114	0.0176921	405.5	0.981038	0.0176654
406.5	0.984714	0.0186154				406.5	0.992808	0.00769221	406.5	0.992523	0.00842608	406.5	0.991221	0.00657814	406.5	0.974433	0.0281173	406.5	0.980505	0.0188555	406.5	0.983369	0.017029	406.5	0.98214	0.0176735	406.5	0.981066	0.017647
407.5	0.984771	0.0185681				407.5	0.992859	0.00764038	407.5	0.992577	0.00837573	407.5	0.991289	0.00652381	407.5	0.974468	0.0280875	407.5	0.980531	0.0188347	407.5	0.983392	0.0170103	407.5	0.982165	0.0176541	407.5	0.981092	0.0176278
408.5	0.984825	0.0185202				408.5	0.992907	0.00758761	408.5	0.992632	0.00832402	408.5	0.991357	0.00646375	408.5	0.974501	0.0280565	408.5	0.980555	0.0188131	408.5	0.983414	0.0169907	408.5	0.982188	0.0176339	408.5	0.981117	0.0176078
409.5	0.984876	0.0184722				409.5	0.992954	0.00753292	409.5	0.992685	0.00827208	409.5	0.991425	0.00639963	409.5	0.974533	0.0280241	409.5	0.980579	0.0187905	409.5	0.983435	0.0169704	409.5	0.982211	0.0176129	409.5	0.981141	0.017587
410.5	0.984924	0.0184196				410.5	0.992999	0.00747209	410.5	0.992737	0.00822054	410.5	0.991489	0.00633513	410.5	0.974564	0.0279904	410.5	0.980602	0.018767	410.5	0.983455	0.0169492	410.5	0.982233	0.017591	410.5	0.981165	0.0175653
411.5	0.984971	0.018364				411.5	0.993044	0.00741568	411.5	0.992791	0.00817307	411.5	0.991554	0.00627314	411.5	0.974594	0.0279554	411.5	0.980623	0.0187427	411.5	0.983475	0.0169273	411.5	0.982254	0.0175682	411.5	0.981187	0.0175428
412.5	0.985017	0.0183078				412.5	0.993091	0.00735936	412.5	0.992843	0.00812763	412.5	0.991618	0.00620945	412.5	0.974622	0.027919	412.5	0.980644	0.0187174	412.5	0.983494	0.0169045	412.5	0.982274	0.0175446	412.5	0.981208	0.0175194
413.5	0.985062	0.0182479				413.5	0.993137	0.00730021	413.5	0.992893	0.0080804	413.5	0.991682	0.00614402	413.5	0.974649	0.0278813	413.5	0.980664	0.0186911	413.5	0.983512	0.0168808	413.5	0.982294	0.0175201	413.5	0.981229	0.0174952
414.5	0.985105	0.0181861				414.5	0.993183	0.00724598	414.5	0.992943	0.00803193	414.5	0.991738	0.00607359	414.5	0.974675	0.0278421	414.5	0.980683	0.018664	414.5	0.983529	0.0168563	414.5	0.982312	0.0174947	414.5	0.981249	0.01747
415.5	0.98516	0.0181392				415.5	0.993233	0.00719466	415.5	0.992998	0.00798688	415.5	0.991808	0.00601707	415.5	0.974712	0.0278158	415.5	0.980709	0.0186455	415.5	0.983553	0.0168397	415.5	0.982338	0.0174775	415.5	0.981276	0.017453
416.5	0.985214	0.0180904				416.5	0.993284	0.00714523	416.5	0.993054	0.00794013	416.5	0.991875	0.00595854	416.5	0.974746	0.0277882	416.5	0.980735	0.0186262	416.5	0.983576	0.0168223	416.5	0.982363	0.0174596	416.5	0.981302	0.0174353
417.5	0.985267	0.0180406				417.5	0.993334	0.00709182	417.5	0.993107	0.00789245	417.5	0.991937	0.00589836	417.5	0.97478	0.0277594	417.5	0.980759	0.0186061	417.5	0.983598	0.0168042	417.5	0.982387	0.0174408	417.5	0.981328	0.0174167
418.5	0.985322	0.0179873				418.5	0.993383	0.00703668	418.5	0.993161	0.00784509	418.5	0.991996	0.00583868	418.5	0.974812	0.0277294	418.5	0.980783	0.0185852	418.5	0.983619	0.0167853	418.5	0.982409	0.0174213	418.5	0.981352	0.0173974
419.5	0.985375	0.0179307				419.5	0.993431	0.00698305	419.5	0.993214	0.0077968	419.5	0.992055	0.00577811	419.5	0.974843	0.0276982	419.5	0.980806	0.0185634	419.5	0.98364	0.0167657	419.5	0.982431	0.0174011	419.5	0.981375	0.0173774
420.5	0.985426	0.017876				420.5	0.993478	0.00692903	420.5	0.993266	0.00774549	420.5	0.992118	0.00571742	420.5	0.974873	0.0276657	420.5	0.980827	0.0185407	420.5	0.983659	0.0167453	420.5	0.982453	0.01738	420.5	0.981398	0.0173565
421.5	0.985476	0.0178215				421.5	0.993526	0.00686792	421.5	0.993317	0.00769261	421.5	0.99218	0.00565318	421.5	0.974902	0.027632	421.5	0.980848	0.0185172	421.5	0.983678	0.0167241	421.5	0.982473	0.017358	421.5	0.98142	0.0173348
422.5	0.98552	0.0177659				422.5	0.993571	0.00680952	422.5	0.993369	0.00763555	422.5	0.992241	0.00558776	422.5	0.974929	0.027597	422.5	0.980868	0.0184929	422.5	0.983696	0.0167021	422.5	0.982492	0.0173353	422.5	0.98144	0.0173123
423.5	0.985566	0.0177095				423.5	0.993619	0.00675269	423.5	0.993423	0.00757913	423.5	0.9923	0.00552078	423.5	0.974955	0.0275606	423.5	0.980887	0.0184676	423.5	0.983714	0.0166793	423.5	0.982511	0.0173117	423.5	0.98146	0.0172889
424.5	0.98561	0.0176511				424.5	0.993664	0.00668853	424.5	0.993475	0.00752111	424.5	0.992359	0.00545402	424.5	0.97498	0.0275229	424.5	0.980906	0.0184414	424.5	0.98373	0.0166557	424.5	0.982529	0.0172873	424.5	0.981479	0.0172647
425.5	0.985667	0.0176018				425.5	0.993716	0.00664021	425.5	0.993535	0.00746441	425.5	0.992427	0.00540004	425.5	0.975015	0.0274974	425.5	0.980931	0.0184235	425.5	0.983753	0.0166396	425.5	0.982554	0.0172706	425.5	0.981506	0.0172482
426.5	0.985722	0.0175529				426.5	0.993763	0.0065902	426.5	0.993595	0.00740821	426.5	0.992494	0.00534362	426.5	0.975049	0.0274707	426.5	0.980956	0.0184048	426.5	0.983775	0.0166227	426.5	0.982578	0.0172533	426.5	0.981531	0.0172311
427.5	0.985775	0.0175016				427.5	0.993811	0.00654016	427.5	0.993655	0.00735185	427.5	0.992561	0.00528558	427.5	0.975081	0.0274429	427.5	0.98098	0.0183854	427.5	0.983797	0.0166052	427.5	0.982601	0.0172352	427.5	0.981555	0.0172132
428.5	0.985826	0.0174502				428.5	0.993858	0.00648892	428.5	0.993714	0.00729465	428.5	0.99263	0.00522665	428.5	0.975112	0.027414	428.5	0.981002	0.0183652	428.5	0.983817	0.016587	428.5	0.982623	0.0172164	428.5	0.981579	0.0171946
429.5	0.985876	0.0173971				429.5	0.993906	0.00643585	429.5	0.99377	0.00723692	429.5	0.992701	0.00516777	429.5	0.975142	0.0273838	429.5	0.981024	0.0183441	429.5	0.983837	0.016568	429.5	0.982644	0.0171968	429.5	0.981602	0.0171752
430.5	0.985924	0.0173436				430.5	0.993952	0.00638617	430.5	0.993829	0.00717972	430.5	0.992769	0.00510538	430.5	0.975171	0.0273525	430.5	0.981045	0.0183223	430.5	0.983856	0.0165483	430.5	0.982664	0.0171764	430.5	0.981623	0.017155
431.5	0.985972	0.0172891				431.5	0.993996	0.00633756	431.5	0.993886	0.00711945	431.5	0.992836	0.00504113	431.5	0.975199	0.02732	431.5	0.981065	0.0182996	431.5	0.983874	0.0165278	431.5	0.982684	0.0171553	431.5	0.981644	0.0171341
432.5	0.986019	0.017234				432.5	0.994042	0.00628569	432.5	0.99394	0.00705955	432.5	0.9929	0.004975	432.5	0.975225	0.0272862	432.5	0.981085	0.018276	432.5	0.983892	0.0165066	432.5	0.982703	0.0171334	432.5	0.981664	0.0171124
433.5	0.986065	0.0171792				433.5	0.994086	0.00623523	433.5	0.993991	0.0069976	433.5	0.992965	0.00490878	433.5	0.975251	0.0272511	433.5	0.981103	0.0182517	433.5	0.983908	0.0164846	433.5	0.982721	0.0171106	433.5	0.981683	0.0170899
434.5	0.986107	0.0171224				434.5	0.994129	0.00618678	434.5	0.994042	0.00693567	434.5	0.993032	0.00484357	434.5	0.975275	0.0272148	434.5	0.981121	0.0182264	434.5	0.983924	0.0164619	434.5	0.982738	0.0170871	434.5	0.981702	0.0170666
435.5	0.986165	0.0170745				435.5	0.994185	0.00614132	435.5	0.994099	0.00688915	435.5	0.993111	0.00478496	435.5	0.975309	0.0271901	435.5	0.981146	0.0182091	435.5	0.983947	0.0164463	435.5	0.982762	0.017071	435.5	0.981727	0.0170507
436.5	0.98622	0.017027				436.5	0.994242	0.00609512	436.5	0.994156	0.00684135	436.5	0.993185	0.00472426	436.5	0.975341	0.0271643	436.5	0.981169	0.018191	436.5	0.983968	0.01643	436.5	0.982785	0.0170542	436.5	0.981752	0.0170341
437.5	0.986274	0.016979				437.5	0.9943	0.00604837	437.5	0.994214	0.00679208	437.5	0.993255	0.00466279	437.5	0.975372	0.0271374	437.5	0.981192	0.0181722	437.5	0.983989	0.016413	437.5	0.982807	0.0170367	437.5	0.981775	0.0170168
438.5	0.986325	0.0169274				438.5	0.994358	0.00600129	438.5	0.994269	0.00674355	438.5	0.993322	0.00459716	438.5	0.975402	0.0271094	438.5	0.981214	0.0181526	438.5	0.984008	0.0163953	438.5	0.982828	0.0170185	438.5	0.981798	0.0169987
439.5	0.986374	0.016875				439.5	0.994415	0.00595287	439.5	0.994325	0.00669284	439.5	0.993383	0.00452948	439.5	0.975431	0.0270803	439.5	0.981235	0.0181323	439.5	0.984027	0.016377	439.5	0.982849	0.0169996	439.5	0.98182	0.01698
440.5	0.986424	0.01682				440.5	0.994473	0.00590096	440.5	0.994377	0.0066396	440.5	0.993445	0.004462	440.5	0.975459	0.0270501	440.5	0.981256	0.0181111	440.5	0.984046	0.016358	440.5	0.982869	0.01698	440.5	0.981841	0.0169606
441.5	0.986472	0.0167644				441.5	0.994528	0.0058484	441.5	0.994427	0.00658498	441.5	0.993511	0.004393	441.5	0.975486	0.0270186	441.5	0.981275	0.0180892	441.5	0.984063	0.0163382	441.5	0.982888	0.0169596	441.5	0.981861	0.0169404
442.5	0.986519	0.0167077				442.5	0.994584	0.00579348	442.5	0.994476	0.00653063	442.5	0.993576	0.00432233	442.5	0.975511	0.026986	442.5	0.981294	0.0180665	442.5	0.98408	0.0163177	442.5	0.982906	0.0169384	442.5	0.981881	0.0169194
443.5	0.986565	0.0166485				443.5	0.994636	0.00573294	443.5	0.994526	0.00647596	443.5	0.993642	0.0042493	443.5	0.975536	0.0269522	443.5	0.981312	0.018043	443.5	0.984096	0.0162965	443.5	0.982923	0.0169165	443.5	0.981899	0.0168977
444.5	0.986612	0.0165887				444.5	0.994688	0.00567055	444.5	0.994577	0.00642125	444.5	0.993706	0.00417401	444.5	0.97556	0.0269172	444.5	0.981329	0.0180186	444.5	0.984112	0.0162745	444.5	0.98294	0.0168938	444.5	0.981917	0.0168752
445.5	0.986666	0.0165388				445.5	0.994746	0.00561931	445.5	0.994638	0.00636664	445.5	0.993772	0.00411343	445.5	0.975592	0.0268933	445.5	0.981353	0.0180018	445.5	0.984133	0.0162594	445.5	0.982963	0.0168782	445.5	0.981942	0.0168598
446.5	0.98672	0.0164859				446.5	0.994806	0.00556787	446.5	0.994699	0.00631153	446.5	0.993837	0.00405119	446.5	0.975623	0.0268683	446.5	0.981376	0.0179843	446.5	0.984154	0.0162436	446.5	0.982985	0.0168619	446.5	0.981965	0.0168437
447.5	0.986772	0.0164325				447.5	0.994865	0.00551511	447.5	0.994761	0.00625777	447.5	0.993905	0.00398674	447.5	0.975654	0.0268423	447.5	0.981398	0.017966	447.5	0.984174	0.0162271	447.5	0.983007	0.016845	447.5	0.981988	0.016827
448.5	0.986825	0.0163795				448.5	0.994925	0.00546203	448.5	0.994823	0.006201	448.5	0.993978	0.00392012	448.5	0.975683	0.0268152	448.5	0.981419	0.0179471	448.5	0.984193	0.01621	448.5	0.983027	0.0168274	448.5	0.98201	0.0168096
449.5	0.986878	0.0163273				449.5	0.994985	0.00540779	449.5	0.994884	0.00614576	449.5	0.994053	0.00384801	449.5	0.975711	0.0267871	449.5	0.981439	0.0179274	449.5	0.984211	0.0161923	449.5	0.983047	0.0168091	449.5	0.982031	0.0167915
450.5	0.986928	0.0162754				450.5	0.995045	0.00535345	450.5	0.994946	0.00609148	450.5	0.994126	0.00377479	450.5	0.975738	0.0267578	450.5	0.981459	0.017907	450.5	0.984229	0.0161739	450.5	0.983066	0.0167901	450.5	0.982052	0.0167727
451.5	0.986976	0.0162231				451.5	0.995104	0.00529884	451.5	0.995005	0.00603886	451.5	0.994196	0.00369919	451.5	0.975764	0.0267274	451.5	0.981478	0.0178858	451.5	0.984246	0.0161548	451.5	0.983084	0.0167704	451.5	0.982071	0.0167532
452.5	0.987025	0.0161676				452.5	0.995161	0.00524179	452.5	0.995065	0.0059853	452.5	0.994264	0.00362414	452.5	0.975788	0.026696	452.5	0.981496	0.0178638	452.5	0.984263	0.016135	452.5	0.983102	0.01675	452.5	0.98209	0.0167329
453.5	0.987072	0.016111				453.5	0.995218	0.00518576	453.5	0.995123	0.00592943	453.5	0.99433	0.00354673	453.5	0.975812	0.0266633	453.5	0.981513	0.0178411	453.5	0.984278	0.0161144	453.5	0.983119	0.0167288	453.5	0.982108	0.016712
454.5	0.987118	0.0160541				454.5	0.995272	0.00512807	454.5	0.995179	0.00587257	454.5	0.994396	0.00346612	454.5	0.975835	0.0266295	454.5	0.98153	0.0178176	454.5	0.984293	0.0160932	454.5	0.983135	0.0167069	454.5	0.982125	0.0166903
455.5	0.987172	0.0160078				455.5	0.995337	0.00507857	455.5	0.995247	0.00581664	455.5	0.994469	0.0033981	455.5	0.975866	0.0266063	455.5	0.981553	0.0178012	455.5	0.984314	0.0160785	455.5	0.983157	0.0166918	455.5	0.982149	0.0166753
456.5	0.987225	0.0159619				456.5	0.9954	0.00502473	456.5	0.995314	0.00575999	456.5	0.994543	0.00332679	456.5	0.975897	0.0265821	456.5	0.981575	0.0177843	456.5	0.984334	0.0160632	456.5	0.983179	0.0166761	456.5	0.982172	0.0166598
457.5	0.987279	0.0159147				457.5	0.995461	0.00496794	457.5	0.995377	0.00570343	457.5	0.994616	0.00325296	457.5	0.975926	0.0265569	457.5	0.981596	0.0177666	457.5	0.984353	0.0160473	457.5	0.9832	0.0166597	457.5	0.982194	0.0166436
458.5	0.987329	0.0158661				458.5	0.995521	0.00490991	458.5	0.995441	0.00564757	458.5	0.994687	0.00317576	458.5	0.975954	0.0265307	458.5	0.981617	0.0177482	458.5	0.984372	0.0160307	458.5	0.983219	0.0166427	458.5	0.982215	0.0166267
459.5	0.987376	0.0158145				459.5	0.99558	0.0048502	459.5	0.995505	0.00558956	459.5	0.99476	0.00309852	459.5	0.975981	0.0265035	459.5	0.981636	0.0177292	459.5	0.984389	0.0160135	459.5	0.983239	0.016625	459.5	0.982236	0.0166092
460.5	0.987422	0.0157619				460.5	0.995638	0.00478945	460.5	0.995571	0.00553141	460.5	0.994834	0.00301754	460.5	0.976007	0.0264752	460.5	0.981655	0.0177094	460.5	0.984407	0.0159957	460.5	0.983257	0.0166066	460.5	0.982255	0.016591
461.5	0.987468	0.0157074				461.5	0.995695	0.00472809	461.5	0.995636	0.00546934	461.5	0.994911	0.00293527	461.5	0.976032	0.0264458	461.5	0.981674	0.0176889	461.5	0.984423	0.0159772	461.5	0.983275	0.0165876	461.5	0.982274	0.0165721
462.5	0.987513	0.0156518				462.5	0.995752	0.00466865	462.5	0.995701	0.00540436	462.5	0.994989	0.00284973	462.5	0.976056	0.0264154	462.5	0.981691	0.0176676	462.5	0.984439	0.015958	462.5	0.983292	0.0165678	462.5	0.982293	0.0165526
463.5	0.987559	0.0155938				463.5	0.995809	0.00460756	463.5	0.995765	0.00534098	463.5	0.995068	0.00276214	463.5	0.97608	0.0263839	463.5	0.981708	0.0176457	463.5	0.984454	0.0159382	463.5	0.983308	0.0165474	463.5	0.98231	0.0165323
464.5	0.987603	0.0155337				464.5	0.995867	0.00454891	464.5	0.995828	0.00527627	464.5	0.995147	0.00267511	464.5	0.976102	0.0263512	464.5	0.981724	0.0176229	464.5	0.984469	0.0159177	464.5	0.983324	0.0165262	464.5	0.982327	0.0165114
465.5	0.987655	0.0154831				465.5	0.995935	0.00450098	465.5	0.995897	0.00521344	465.5	0.995221	0.00259716	465.5	0.976132	0.0263287	465.5	0.981746	0.0176071	465.5	0.984489	0.0159034	465.5	0.983345	0.0165116	465.5	0.98235	0.0164969
466.5	0.987705	0.015431				466.5	0.996003	0.00445607	466.5	0.995967	0.00514912	466.5	0.995301	0.00251404	466.5	0.976161	0.0263053	466.5	0.981768	0.0175906	466.5	0.984508	0.0158886	466.5	0.983366	0.0164963	466.5	0.982372	0.0164818
467.5	0.987752	0.0153785				467.5	0.99607	0.00441222	467.5	0.996038	0.00507989	467.5	0.995385	0.002425	467.5	0.97619	0.0262808	467.5	0.981788	0.0175735	467.5	0.984526	0.0158731	467.5	0.983386	0.0164804	467.5	0.982393	0.0164661
468.5	0.9878	0.0153269				468.5	0.996133	0.00436568	468.5	0.996108	0.00500595	468.5	0.995474	0.00233428	468.5	0.976217	0.0262554	468.5	0.981808	0.0175557	468.5	0.984544	0.0158571	468.5	0.983405	0.0164639	468.5	0.982414	0.0164498
469.5	0.987849	0.0152739				469.5	0.996197	0.00431597	469.5	0.99618	0.00492975	469.5	0.995565	0.00223791	469.5	0.976243	0.0262291	469.5	0.981827	0.0175372	469.5	0.984562	0.0158404	469.5	0.983424	0.0164468	469.5	0.982434	0.0164328
470.5	0.987897	0.0152183				470.5	0.996259	0.00426315	470.5	0.996251	0.00485244	470.5	0.995658	0.00213764	470.5	0.976268	0.0262017	470.5	0.981845	0.017518	470.5	0.984578	0.0158231	470.5	0.983442	0.016429	470.5	0.982453	0.0164152
471.5	0.987947	0.0151618				471.5	0.996324	0.0042097	471.5	0.996321	0.00477313	471.5	0.995752	0.0020355	471.5	0.976293	0.0261733	471.5	0.981863	0.0174982	471.5	0.984594	0.0158052	471.5	0.983459	0.0164106	471.5	0.982471	0.016397
472.5	0.987997	0.0151049				472.5	0.996386	0.00415389	472.5	0.996389	0.00469539	472.5	0.995849	0.00193039	472.5	0.976316	0.0261438	472.5	0.98188	0.0174776	472.5	0.98461	0.0157867	472.5	0.983476	0.0163915	472.5	0.982489	0.0163781
473.5	0.988044	0.0150479				473.5	0.996447	0.00409935	473.5	0.996457	0.00461742	473.5	0.995948	0.00182275	473.5	0.976338	0.0261134	473.5	0.981896	0.0174563	473.5	0.984624	0.0157675	473.5	0.983491	0.0163717	473.5	0.982506	0.0163585
474.5	0.988089	0.0149902				474.5	0.996507	0.00404124	474.5	0.996521	0.00453794	474.5	0.996048	0.00171304	474.5	0.97636	0.0260818	474.5	0.981912	0.0174343	474.5	0.984638	0.0157476	474.5	0.983507	0.0163513	474.5	0.982522	0.0163382
475.5	0.988143	0.014944				475.5	0.996578	0.00397601	475.5	0.996605	0.00445774	475.5	0.996152	0.00160708	475.5	0.976389	0.02606	475.5	0.981933	0.017419	475.5	0.984658	0.0157338	475.5	0.983527	0.0163371	475.5	0.982544	0.0163242
476.5	0.988199	0.0148962				476.5	0.996648	0.00390744	476.5	0.996691	0.00437476	476.5	0.99626	0.0014914	476.5	0.976418	0.0260372	476.5	0.981954	0.017403	476.5	0.984676	0.0157193	476.5	0.983547	0.0163223	476.5	0.982566	0.0163095
477.5	0.988255	0.0148463				477.5	0.996721	0.00383553	477.5	0.996777	0.00429102	477.5	0.996375	0.0013647	477.5	0.976445	0.0260135	477.5	0.981974	0.0173863	477.5	0.984694	0.0157044	477.5	0.983567	0.0163069	477.5	0.982586	0.0162943
478.5	0.98831	0.0147951				478.5	0.996796	0.00376342	478.5	0.996862	0.00420889	478.5	0.996496	0.0012236	478.5	0.976471	0.0259889	478.5	0.981993	0.0173691	478.5	0.984712	0.0156888	478.5	0.983585	0.0162909	478.5	0.982606	0.0162785
479.5	0.988367	0.0147431				479.5	0.996871	0.00368984	479.5	0.996946	0.00412684	479.5	0.996625	0.00106786	479.5	0.976497	0.0259633	479.5	0.982012	0.0173511	479.5	0.984728	0.0156726	479.5	0.983603	0.0162743	479.5	0.982626	0.016262
480.5	0.988421	0.0146898				480.5	0.996946	0.00361856	480.5	0.997027	0.00404133	480.5	0.996765	0.000896148	480.5	0.976521	0.0259368	480.5	0.98203	0.0173326	480.5	0.984744	0.0156559	480.5	0.983621	0.0162571	480.5	0.982644	0.016245
481.5	0.988472	0.0146347				481.5	0.997019	0.00354458	481.5	0.997108	0.00395752	481.5	0.996922	0.000704787	481.5	0.976545	0.0259093	481.5	0.982047	0.0173133	481.5	0.98476	0.0156385	481.5	0.983637	0.0162392	481.5	0.982662	0.0162273
482.5	0.988519	0.0145808				482.5	0.997092	0.00347258	482.5	0.997189	0.00387308	482.5	0.997094	0.000492263	482.5	0.976568	0.0258808	482.5	0.982063	0.0172934	482.5	0.984775	0.0156206	482.5	0.983653	0.0162207	482.5	0.982679	0.016209
483.5	0.988564	0.0145273				483.5	0.997164	0.00340302	483.5	0.997268	0.00378812	483.5	0.997284	0.000258997	483.5	0.976589	0.0258513	483.5	0.982079	0.0172728	483.5	0.984789	0.015602	483.5	0.983669	0.0162016	483.5	0.982696	0.0161901
484.5	0.988606	0.0144722				484.5	0.997236	0.00333754	484.5	0.997347	0.00370486	484.5	0.99749	0	484.5	0.97661	0.0258208	484.5	0.982094	0.0172515	484.5	0.984803	0.0155828	484.5	0.983684	0.0161818	484.5	0.982711	0.0161705
485.5	0.988659	0.0144263				485.5	0.99732	0.00325032	485.5	0.997444	0.00360524				485.5	0.976639	0.0257996	485.5	0.982115	0.0172366	485.5	0.984821	0.0155693	485.5	0.983704	0.016168	485.5	0.982733	0.0161569
486.5	0.988708	0.0143796				486.5	0.997409	0.00316106	486.5	0.997542	0.00350134				486.5	0.976666	0.0257775	486.5	0.982135	0.017221	486.5	0.984839	0.0155553	486.5	0.983723	0.0161537	486.5	0.982754	0.0161426
487.5	0.988755	0.0143323				487.5	0.997504	0.00307048	487.5	0.997642	0.00339216				487.5	0.976693	0.0257545	487.5	0.982154	0.0172049	487.5	0.984857	0.0155407	487.5	0.983742	0.0161387	487.5	0.982774	0.0161279
488.5	0.988801	0.0142834				488.5	0.9976	0.00297943	488.5	0.997745	0.00327817				488.5	0.976718	0.0257306	488.5	0.982173	0.0171881	488.5	0.984874	0.0155256	488.5	0.98376	0.0161232	488.5	0.982793	0.0161125
489.5	0.988844	0.0142338				489.5	0.997695	0.0028881	489.5	0.997847	0.00315887				489.5	0.976743	0.0257058	489.5	0.982191	0.0171707	489.5	0.98489	0.0155099	489.5	0.983777	0.0161071	489.5	0.982812	0.0160966
490.5	0.988887	0.0141864				490.5	0.997789	0.00279402	490.5	0.99795	0.00303768				490.5	0.976767	0.0256801	490.5	0.982208	0.0171527	490.5	0.984905	0.0154937	490.5	0.983794	0.0160904	490.5	0.98283	0.0160801
491.5	0.98893	0.0141399				491.5	0.997885	0.00270014	491.5	0.998052	0.00291304				491.5	0.97679	0.0256535	491.5	0.982225	0.0171341	491.5	0.98492	0.0154768	491.5	0.98381	0.0160731	491.5	0.982847	0.016063
492.5	0.988973	0.0140917				492.5	0.997979	0.00260687	492.5	0.998153	0.00278639				492.5	0.976812	0.0256259	492.5	0.982241	0.0171148	492.5	0.984935	0.0154594	492.5	0.983826	0.0160552	492.5	0.982864	0.0160452
493.5	0.989017	0.0140412				493.5	0.998071	0.00250916	493.5	0.998251	0.00265927				493.5	0.976833	0.0255973	493.5	0.982256	0.0170948	493.5	0.984949	0.0154414	493.5	0.983841	0.0160367	493.5	0.98288	0.0160269
494.5	0.989062	0.0139918				494.5	0.998161	0.00241515	494.5	0.998343	0.00253146				494.5	0.976853	0.0255678	494.5	0.982271	0.0170742	494.5	0.984962	0.0154228	494.5	0.983855	0.0160176	494.5	0.982895	0.0160079
495.5	0.989112	0.0139424				495.5	0.998299	0.00226917	495.5	0.998509	0.00237562				495.5	0.976881	0.0255472	495.5	0.982291	0.0170596	495.5	0.98498	0.0154097	495.5	0.983875	0.0160042	495.5	0.982916	0.0159947
496.5	0.98916	0.0138921				496.5	0.998447	0.00210621	496.5	0.998688	0.0022033				496.5	0.976907	0.0255257	496.5	0.98231	0.0170445	496.5	0.984998	0.0153961	496.5	0.983893	0.0159902	496.5	0.982936	0.0159809
497.5	0.989208	0.0138421				497.5	0.998604	0.00192513	497.5	0.998879	0.00201319				497.5	0.976933	0.0255034	497.5	0.982329	0.0170288	497.5	0.985014	0.0153819	497.5	0.983912	0.0159757	497.5	0.982955	0.0159665
498.5	0.989256	0.0137918				498.5	0.998775	0.00172294	498.5	0.999085	0.00180271				498.5	0.976958	0.0254802	498.5	0.982347	0.0170125	498.5	0.985031	0.0153672	498.5	0.983929	0.0159607	498.5	0.982974	0.0159516
499.5	0.989302	0.0137417				499.5	0.998965	0.00150136							499.5	0.976982	0.0254562	499.5	0.982364	0.0169957	499.5	0.985046	0.015352	499.5	0.983946	0.0159451	499.5	0.982992	0.0159362
500.5	0.98935	0.0136914													500.5	0.977005	0.0254312	500.5	0.982381	0.0169782	500.5	0.985062	0.0153362	500.5	0.983962	0.0159289	500.5	0.98301	0.0159202
501.5	0.989398	0.0136387													501.5	0.977027	0.0254054	501.5	0.982397	0.0169601	501.5	0.985076	0.0153199	501.5	0.983978	0.0159121	501.5	0.983026	0.0159036
502.5	0.989445	0.0135841													502.5	0.977048	0.0253787	502.5	0.982413	0.0169414	502.5	0.98509	0.015303	502.5	0.983993	0.0158948	502.5	0.983043	0.0158864
503.5	0.989491	0.0135308													503.5	0.977069	0.025351	503.5	0.982427	0.016922	503.5	0.985104	0.0152855	503.5	0.984008	0.0158768	503.5	0.983058	0.0158686
504.5	0.989534	0.0134755													504.5	0.977089	0.0253224	504.5	0.982442	0.016902	504.5	0.985117	0.0152675	504.5	0.984021	0.0158583	504.5	0.983073	0.0158503
505.5	0.989588	0.0134316													505.5	0.977115	0.0253023	505.5	0.982461	0.0168879	505.5	0.985134	0.0152548	505.5	0.98404	0.0158452	505.5	0.983093	0.0158374
506.5	0.989641	0.0133876													506.5	0.977141	0.0252815	506.5	0.98248	0.0168732	506.5	0.985151	0.0152415	506.5	0.984059	0.0158317	506.5	0.983113	0.015824
507.5	0.989692	0.0133414													507.5	0.977166	0.0252598	507.5	0.982498	0.0168579	507.5	0.985167	0.0152277	507.5	0.984076	0.0158176	507.5	0.983132	0.01581
508.5	0.989742	0.0132949													508.5	0.97719	0.0252373	508.5	0.982516	0.0168421	508.5	0.985183	0.0152135	508.5	0.984093	0.015803	508.5	0.98315	0.0157956
509.5	0.989792	0.0132472													509.5	0.977214	0.0252139	509.5	0.982532	0.0168257	509.5	0.985198	0.0151987	509.5	0.98411	0.0157878	509.5	0.983167	0.0157806
510.5	0.98984	0.0131981													510.5	0.977236	0.0251897	510.5	0.982549	0.0168087	510.5	0.985213	0.0151834	510.5	0.984125	0.0157721	510.5	0.983184	0.015765
511.5	0.989885	0.0131491													511.5	0.977257	0.0251647	511.5	0.982564	0.0167911	511.5	0.985227	0.0151675	511.5	0.984141	0.0157559	511.5	0.983201	0.015749
512.5	0.989929	0.0131003													512.5	0.977278	0.0251387	512.5	0.982579	0.016773	512.5	0.985241	0.0151511	512.5	0.984155	0.015739	512.5	0.983216	0.0157323
513.5	0.989973	0.0130477													513.5	0.977298	0.0251119	513.5	0.982594	0.0167542	513.5	0.985254	0.0151342	513.5	0.984169	0.0157217	513.5	0.983232	0.0157151
514.5	0.99002	0.0129941													514.5	0.977318	0.0250842	514.5	0.982608	0.0167348	514.5	0.985266	0.0151167	514.5	0.984183	0.0157037	514.5	0.983246	0.0156973
515.5	0.99007	0.0129478													515.5	0.977343	0.0250647	515.5	0.982627	0.016721	515.5	0.985283	0.0151043	515.5	0.984201	0.015691	515.5	0.983266	0.0156847
516.5	0.99012	0.0128997													516.5	0.977369	0.0250444	516.5	0.982645	0.0167067	516.5	0.9853	0.0150914	516.5	0.984219	0.0156778	516.5	0.983285	0.0156717
517.5	0.990168	0.01285													517.5	0.977393	0.0250233	517.5	0.982663	0.0166919	517.5	0.985316	0.015078	517.5	0.984236	0.0156641	517.5	0.983303	0.0156582
518.5	0.990216	0.0127993													518.5	0.977416	0.0250014	518.5	0.982679	0.0166765	518.5	0.985331	0.0150641	518.5	0.984252	0.0156499	518.5	0.983321	0.0156441
519.5	0.990264	0.0127473													519.5	0.977439	0.0249788	519.5	0.982696	0.0166605	519.5	0.985346	0.0150497	519.5	0.984268	0.0156352	519.5	0.983338	0.0156296
520.5	0.990311	0.012692													520.5	0.97746	0.0249553	520.5	0.982712	0.016644	520.5	0.98536	0.0150348	520.5	0.984284	0.01562	520.5	0.983354	0.0156145
521.5	0.990358	0.0126361													521.5	0.977481	0.0249309	521.5	0.982727	0.016627	521.5	0.985374	0.0150194	521.5	0.984298	0.0156042	521.5	0.98337	0.0155988
522.5	0.990405	0.0125792													522.5	0.977502	0.0249058	522.5	0.982741	0.0166093	522.5	0.985387	0.0150035	522.5	0.984313	0.0155879	522.5	0.983385	0.0155827
523.5	0.990449	0.0125242													523.5	0.977521	0.0248797	523.5	0.982756	0.0165911	523.5	0.9854	0.0149871	523.5	0.984326	0.015571	523.5	0.9834	0.015566
524.5	0.990491	0.01247													524.5	0.97754	0.0248529	524.5	0.982769	0.0165723	524.5	0.985412	0.0149701	524.5	0.98434	0.0155536	524.5	0.983414	0.0155487
525.5	0.990545	0.0124216													525.5	0.977565	0.0248339	525.5	0.982787	0.0165589	525.5	0.985429	0.014958	525.5	0.984357	0.0155412	525.5	0.983433	0.0155365
526.5	0.990599	0.0123722													526.5	0.977589	0.0248141	526.5	0.982805	0.0165449	526.5	0.985444	0.0149454	526.5	0.984374	0.0155284	526.5	0.983452	0.0155238
527.5	0.990652	0.0123227													527.5	0.977613	0.0247936	527.5	0.982822	0.0165305	527.5	0.98546	0.0149324	527.5	0.984391	0.0155151	527.5	0.98347	0.0155107
528.5	0.990703	0.0122727													528.5	0.977636	0.0247724	528.5	0.982839	0.0165155	528.5	0.985475	0.0149189	528.5	0.984407	0.0155013	528.5	0.983487	0.015497
529.5	0.990753	0.0122228													529.5	0.977658	0.0247503	529.5	0.982855	0.0165	529.5	0.985489	0.0149049	529.5	0.984422	0.015487	529.5	0.983503	0.0154829
530.5	0.990802	0.0121728													530.5	0.977679	0.0247275	530.5	0.98287	0.016484	530.5	0.985503	0.0148904	530.5	0.984437	0.0154721	530.5	0.983519	0.0154682
531.5	0.990849	0.0121218													531.5	0.977699	0.0247039	531.5	0.982885	0.0164674	531.5	0.985516	0.0148755	531.5	0.984452	0.0154568	531.5	0.983535	0.015453
532.5	0.990895	0.0120703													532.5	0.977719	0.0246795	532.5	0.982899	0.0164503	532.5	0.985529	0.01486	532.5	0.984466	0.015441	532.5	0.98355	0.0154374
533.5	0.990941	0.012018													533.5	0.977738	0.0246542	533.5	0.982913	0.0164325	533.5	0.985542	0.014844	533.5	0.984479	0.0154246	533.5	0.983564	0.0154212
534.5	0.990984	0.0119625													534.5	0.977756	0.0246281	534.5	0.982926	0.0164143	534.5	0.985553	0.0148275	534.5	0.984492	0.0154077	534.5	0.983578	0.0154044
535.5	0.991037	0.0119156													535.5	0.97778	0.0246096	535.5	0.982944	0.0164012	535.5	0.985569	0.0148157	535.5	0.984509	0.0153957	535.5	0.983596	0.0153925
536.5	0.991088	0.011869													536.5	0.977804	0.0245904	536.5	0.982961	0.0163876	536.5	0.985585	0.0148035	536.5	0.984526	0.0153832	536.5	0.983614	0.0153802
537.5	0.99114	0.0118222													537.5	0.977827	0.0245705	537.5	0.982977	0.0163736	537.5	0.9856	0.0147908	537.5	0.984542	0.0153702	537.5	0.983631	0.0153674
538.5	0.99119	0.0117741													538.5	0.977849	0.0245498	538.5	0.982993	0.016359	538.5	0.985614	0.0147777	538.5	0.984557	0.0153568	538.5	0.983648	0.0153541
539.5	0.99124	0.0117251													539.5	0.97787	0.0245283	539.5	0.983009	0.0163439	539.5	0.985628	0.0147641	539.5	0.984572	0.0153429	539.5	0.983664	0.0153403
540.5	0.991289	0.0116757													540.5	0.977891	0.0245062	540.5	0.983024	0.0163283	540.5	0.985642	0.01475	540.5	0.984587	0.0153285	540.5	0.98368	0.0153261
541.5	0.991338	0.0116264													541.5	0.977911	0.0244832	541.5	0.983038	0.0163122	541.5	0.985655	0.0147354	541.5	0.984601	0.0153136	541.5	0.983695	0.0153114
542.5	0.991385	0.0115757													542.5	0.97793	0.0244594	542.5	0.983052	0.0162955	542.5	0.985667	0.0147204	542.5	0.984614	0.0152982	542.5	0.983709	0.0152961
543.5	0.991433	0.0115226													543.5	0.977948	0.0244349	543.5	0.983065	0.0162783	543.5	0.985679	0.0147049	543.5	0.984627	0.0152823	543.5	0.983723	0.0152804
544.5	0.99148	0.0114693													544.5	0.977966	0.0244096	544.5	0.983078	0.0162605	544.5	0.985691	0.0146888	544.5	0.98464	0.0152659	544.5	0.983737	0.0152641
545.5	0.991536	0.0114206													545.5	0.97799	0.0243916	545.5	0.983095	0.0162478	545.5	0.985706	0.0146773	545.5	0.984656	0.0152542	545.5	0.983755	0.0152525
546.5	0.99159	0.0113706													546.5	0.978013	0.0243729	546.5	0.983112	0.0162346	546.5	0.985721	0.0146654	546.5	0.984673	0.015242	546.5	0.983772	0.0152405
547.5	0.991641	0.0113201													547.5	0.978035	0.0243534	547.5	0.983128	0.0162209	547.5	0.985736	0.0146531	547.5	0.984688	0.0152294	547.5	0.983789	0.0152281
548.5	0.991691	0.0112698													548.5	0.978057	0.0243333	548.5	0.983144	0.0162067	548.5	0.98575	0.0146402	548.5	0.984703	0.0152163	548.5	0.983805	0.0152151
549.5	0.991741	0.011218													549.5	0.978077	0.0243125	549.5	0.983159	0.016192	549.5	0.985764	0.014627	549.5	0.984718	0.0152028	549.5	0.983821	0.0152018
550.5	0.991791	0.0111654													550.5	0.978097	0.0242909	550.5	0.983173	0.0161768	550.5	0.985777	0.0146133	550.5	0.984732	0.0151888	550.5	0.983836	0.0151879
551.5	0.991839	0.0111112													551.5	0.978117	0.0242686	551.5	0.983187	0.0161611	551.5	0.985789	0.0145991	551.5	0.984746	0.0151743	551.5	0.983851	0.0151736
552.5	0.991886	0.0110559													552.5	0.978135	0.0242455	552.5	0.983201	0.0161449	552.5	0.985802	0.0145845	552.5	0.984759	0.0151593	552.5	0.983865	0.0151588
553.5	0.991931	0.0110004													553.5	0.978153	0.0242216	553.5	0.983214	0.0161282	553.5	0.985813	0.0145694	553.5	0.984771	0.0151439	553.5	0.983879	0.0151435
554.5	0.991976	0.0109449													554.5	0.978171	0.024197	554.5	0.983226	0.0161109	554.5	0.985825	0.0145538	554.5	0.984784	0.0151279	554.5	0.983892	0.0151277
555.5	0.99203	0.0108941													555.5	0.978194	0.0241795	555.5	0.983243	0.0160985	555.5	0.98584	0.0145426	555.5	0.9848	0.0151165	555.5	0.983909	0.0151164
556.5	0.992083	0.0108433													556.5	0.978216	0.0241612	556.5	0.983259	0.0160856	556.5	0.985854	0.014531	556.5	0.984816	0.0151047	556.5	0.983926	0.0151047
557.5	0.992137	0.0107911													557.5	0.978238	0.0241423	557.5	0.983275	0.0160722	557.5	0.985868	0.0145189	557.5	0.984831	0.0150924	557.5	0.983942	0.0150926
558.5	0.99219	0.0107361													558.5	0.978259	0.0241227	558.5	0.98329	0.0160584	558.5	0.985882	0.0145065	558.5	0.984846	0.0150797	558.5	0.983958	0.01508
559.5	0.992241	0.0106815													559.5	0.978279	0.0241025	559.5	0.983305	0.0160441	559.5	0.985895	0.0144936	559.5	0.98486	0.0150665	559.5	0.983973	0.0150669
560.5	0.99229	0.0106265													560.5	0.978299	0.0240815	560.5	0.983319	0.0160293	560.5	0.985908	0.0144802	560.5	0.984873	0.0150529	560.5	0.983988	0.0150535
561.5	0.992337	0.0105703													561.5	0.978317	0.0240597	561.5	0.983332	0.016014	561.5	0.98592	0.0144664	561.5	0.984887	0.0150388	561.5	0.984003	0.0150395
562.5	0.992382	0.010514													562.5	0.978336	0.0240373	562.5	0.983345	0.0159982	562.5	0.985932	0.0144522	562.5	0.984899	0.0150242	562.5	0.984016	0.0150251
563.5	0.992428	0.0104574													563.5	0.978353	0.0240141	563.5	0.983358	0.0159819	563.5	0.985944	0.0144375	563.5	0.984912	0.0150092	563.5	0.98403	0.0150103
564.5	0.992474	0.0104001													564.5	0.97837	0.0239902	564.5	0.98337	0.0159652	564.5	0.985955	0.0144223	564.5	0.984924	0.0149937	564.5	0.984042	0.0149949
565.5	0.992526	0.0103481													565.5	0.978392	0.0239731	565.5	0.983387	0.015953	565.5	0.985969	0.0144114	565.5	0.984939	0.0149826	565.5	0.984059	0.0149839
566.5	0.992578	0.0102946													566.5	0.978414	0.0239553	566.5	0.983402	0.0159404	566.5	0.985984	0.0144001	566.5	0.984955	0.014971	566.5	0.984076	0.0149725
567.5	0.992629	0.0102403													567.5	0.978435	0.0239369	567.5	0.983418	0.0159274	567.5	0.985997	0.0143883	567.5	0.98497	0.014959	567.5	0.984092	0.0149607
568.5	0.992679	0.0101852													568.5	0.978456	0.0239178	568.5	0.983432	0.0159139	568.5	0.986011	0.0143762	568.5	0.984984	0.0149466	568.5	0.984107	0.0149484
569.5	0.99273	0.0101277													569.5	0.978475	0.023898	569.5	0.983447	0.0159	569.5	0.986023	0.0143636	569.5	0.984998	0.0149338	569.5	0.984122	0.0149358
570.5	0.992781	0.0100688													570.5	0.978494	0.0238776	570.5	0.98346	0.0158856	570.5	0.986036	0.0143506	570.5	0.985011	0.0149206	570.5	0.984136	0.0149226
571.5	0.992832	0.0100103													571.5	0.978513	0.0238564	571.5	0.983474	0.0158707	571.5	0.986048	0.0143371	571.5	0.985024	0.0149068	571.5	0.98415	0.0149091
572.5	0.992885	0.00995025													572.5	0.97853	0.0238346	572.5	0.983486	0.0158553	572.5	0.986059	0.0143233	572.5	0.985036	0.0148927	572.5	0.984164	0.0148951
573.5	0.992937	0.00988979													573.5	0.978548	0.0238121	573.5	0.983499	0.0158395	573.5	0.98607	0.014309	573.5	0.985048	0.0148781	573.5	0.984177	0.0148806
574.5	0.992988	0.0098286													574.5	0.978564	0.0237888	574.5	0.98351	0.0158232	574.5	0.986081	0.0142942	574.5	0.98506	0.014863	574.5	0.984189	0.0148657
575.5	0.993047	0.00977352													575.5	0.978586	0.0237721	575.5	0.983526	0.0158113	575.5	0.986096	0.0142835	575.5	0.985075	0.0148521	575.5	0.984206	0.014855
576.5	0.993107	0.00971664													576.5	0.978607	0.0237548	576.5	0.983542	0.015799	576.5	0.986109	0.0142725	576.5	0.98509	0.0148409	576.5	0.984222	0.0148438
577.5	0.993167	0.00965799													577.5	0.978628	0.0237368	577.5	0.983557	0.0157863	577.5	0.986123	0.014261	577.5	0.985105	0.0148292	577.5	0.984237	0.0148323
578.5	0.993226	0.00959892													578.5	0.978647	0.0237182	578.5	0.983571	0.0157732	578.5	0.986136	0.0142492	578.5	0.985118	0.0148171	578.5	0.984252	0.0148204
579.5	0.993283	0.00953985													579.5	0.978667	0.0236989	579.5	0.983585	0.0157596	579.5	0.986148	0.0142369	579.5	0.985132	0.0148046	579.5	0.984267	0.014808
580.5	0.993341	0.00948042													580.5	0.978685	0.023679	580.5	0.983598	0.0157455	580.5	0.98616	0.0142242	580.5	0.985145	0.0147917	580.5	0.984281	0.0147952
581.5	0.993398	0.00941845													581.5	0.978703	0.0236584	581.5	0.983611	0.015731	581.5	0.986172	0.0142111	581.5	0.985158	0.0147784	581.5	0.984294	0.014782
582.5	0.993454	0.00935801													582.5	0.97872	0.0236372	582.5	0.983624	0.0157161	582.5	0.986183	0.0141976	582.5	0.98517	0.0147646	582.5	0.984307	0.0147684
583.5	0.993506	0.00929737													583.5	0.978737	0.0236152	583.5	0.983636	0.0157006	583.5	0.986194	0.0141837	583.5	0.985181	0.0147504	583.5	0.98432	0.0147543
584.5	0.993556	0.00923505													584.5	0.978753	0.0235926	584.5	0.983647	0.0156847	584.5	0.986205	0.0141694	584.5	0.985193	0.0147357	584.5	0.984332	0.0147398
585.5	0.993614	0.00917856													585.5	0.978774	0.0235763	585.5	0.983663	0.0156732	585.5	0.986218	0.0141589	585.5	0.985208	0.0147251	585.5	0.984348	0.0147294
586.5	0.99367	0.00912206													586.5	0.978795	0.0235594	586.5	0.983677	0.0156612	586.5	0.986232	0.0141481	586.5	0.985222	0.0147141	586.5	0.984364	0.0147185
587.5	0.993725	0.00906482													587.5	0.978815	0.0235419	587.5	0.983692	0.0156488	587.5	0.986245	0.0141369	587.5	0.985236	0.0147027	587.5	0.984379	0.0147073
588.5	0.993781	0.00900654													588.5	0.978834	0.0235238	588.5	0.983706	0.015636	588.5	0.986258	0.0141254	588.5	0.98525	0.0146909	588.5	0.984394	0.0146956
589.5	0.993836	0.00894863													589.5	0.978853	0.023505	589.5	0.983719	0.0156227	589.5	0.98627	0.0141134	589.5	0.985263	0.0146787	589.5	0.984408	0.0146836
590.5	0.993889	0.00889047													590.5	0.978871	0.0234856	590.5	0.983732	0.015609	590.5	0.986281	0.014101	590.5	0.985275	0.0146662	590.5	0.984422	0.0146711
591.5	0.993942	0.0088321													591.5	0.978889	0.0234655	591.5	0.983745	0.0155949	591.5	0.986293	0.0140883	591.5	0.985288	0.0146532	591.5	0.984435	0.0146583
592.5	0.993993	0.00877257													592.5	0.978905	0.0234448	592.5	0.983757	0.0155803	592.5	0.986304	0.0140751	592.5	0.985299	0.0146397	592.5	0.984448	0.014645
593.5	0.994045	0.00871158													593.5	0.978922	0.0234235	593.5	0.983769	0.0155652	593.5	0.986314	0.0140616	593.5	0.985311	0.0146259	593.5	0.98446	0.0146313
594.5	0.994097	0.0086485													594.5	0.978937	0.0234014	594.5	0.98378	0.0155498	594.5	0.986325	0.0140476	594.5	0.985322	0.0146116	594.5	0.984472	0.0146172
595.5	0.994157	0.00858891													595.5	0.978958	0.0233855	595.5	0.983795	0.0155384	595.5	0.986338	0.0140374	595.5	0.985336	0.0146013	595.5	0.984487	0.014607
596.5	0.994219	0.00852819													596.5	0.978978	0.023369	596.5	0.98381	0.0155267	596.5	0.986351	0.0140268	596.5	0.985351	0.0145905	596.5	0.984503	0.0145964
597.5	0.994279	0.00846703													597.5	0.978998	0.0233519	597.5	0.983824	0.0155146	597.5	0.986364	0.0140159	597.5	0.985364	0.0145794	597.5	0.984517	0.0145854
598.5	0.994339	0.00840721													598.5	0.979017	0.0233342	598.5	0.983838	0.0155021	598.5	0.986376	0.0140046	598.5	0.985377	0.0145679	598.5	0.984532	0.0145741
599.5	0.994397	0.00834609													599.5	0.979035	0.0233159	599.5	0.983851	0.0154892	599.5	0.986388	0.0139929	599.5	0.98539	0.0145561	599.5	0.984545	0.0145623
600.5	0.994453	0.00828322													600.5	0.979052	0.023297	600.5	0.983863	0.0154758	600.5	0.9864	0.0139809	600.5	0.985403	0.0145438	600.5	0.984559	0.0145502
601.5	0.99451	0.00822086													601.5	0.97907	0.0232775	601.5	0.983876	0.015462	601.5	0.986411	0.0139685	601.5	0.985415	0.0145311	601.5	0.984572	0.0145377
602.5	0.994567	0.00815787													602.5	0.979086	0.0232573	602.5	0.983888	0.0154478	602.5	0.986421	0.0139556	602.5	0.985426	0.014518	602.5	0.984584	0.0145247
603.5	0.994625	0.00809645													603.5	0.979102	0.0232365	603.5	0.983899	0.0154332	603.5	0.986432	0.0139424	603.5	0.985437	0.0145045	603.5	0.984596	0.0145114
604.5	0.994682	0.00803573													604.5	0.979117	0.023215	604.5	0.98391	0.0154181	604.5	0.986442	0.0139288	604.5	0.985448	0.0144906	604.5	0.984608	0.0144976
605.5	0.994747	0.00797371													605.5	0.979137	0.0231995	605.5	0.983925	0.015407	605.5	0.986455	0.0139188	605.5	0.985462	0.0144805	605.5	0.984623	0.0144876
606.5	0.994813	0.00791077													606.5	0.979157	0.0231834	606.5	0.983939	0.0153956	606.5	0.986468	0.0139085	606.5	0.985476	0.0144701	606.5	0.984638	0.0144773
607.5	0.994877	0.00784811													607.5	0.979176	0.0231667	607.5	0.983953	0.0153837	607.5	0.98648	0.0138978	607.5	0.985489	0.0144592	607.5	0.984652	0.0144666
608.5	0.994942	0.00778266													608.5	0.979194	0.0231494	608.5	0.983966	0.0153715	608.5	0.986492	0.0138868	608.5	0.985502	0.014448	608.5	0.984666	0.0144555
609.5	0.995007	0.00771429													609.5	0.979212	0.0231316	609.5	0.983979	0.0153589	609.5	0.986504	0.0138754	609.5	0.985514	0.0144364	609.5	0.98468	0.0144441
610.5	0.995074	0.00764616													610.5	0.979229	0.0231131	610.5	0.983991	0.0153458	610.5	0.986515	0.0138636	610.5	0.985527	0.0144244	610.5	0.984693	0.0144323
611.5	0.995139	0.00757783													611.5	0.979246	0.0230941	611.5	0.984003	0.0153324	611.5	0.986526	0.0138515	611.5	0.985538	0.0144121	611.5	0.984705	0.01442
612.5	0.995201	0.00750836													612.5	0.979262	0.0230744	612.5	0.984015	0.0153185	612.5	0.986536	0.013839	612.5	0.985549	0.0143993	612.5	0.984717	0.0144074
613.5	0.99526	0.0074389													613.5	0.979278	0.0230541	613.5	0.984026	0.0153042	613.5	0.986546	0.0138261	613.5	0.98556	0.0143862	613.5	0.984729	0.0143944
614.5	0.99532	0.00737153													614.5	0.979293	0.0230332	614.5	0.984037	0.0152895	614.5	0.986556	0.0138128	614.5	0.985571	0.0143726	614.5	0.984741	0.014381
615.5	0.995391	0.00729995													615.5	0.979312	0.023018	615.5	0.984051	0.0152787	615.5	0.986569	0.0138031	615.5	0.985585	0.0143628	615.5	0.984756	0.0143713
616.5	0.99546	0.00722666													616.5	0.979332	0.0230023	616.5	0.984065	0.0152675	616.5	0.986581	0.013793	616.5	0.985598	0.0143525	616.5	0.98477	0.0143612
617.5	0.99553	0.00715238													617.5	0.97935	0.022986	617.5	0.984078	0.015256	617.5	0.986593	0.0137826	617.5	0.985611	0.0143419	617.5	0.984784	0.0143507
618.5	0.995599	0.00707889													618.5	0.979368	0.0229692	618.5	0.984091	0.015244	618.5	0.986605	0.0137718	618.5	0.985624	0.014331	618.5	0.984798	0.0143399
619.5	0.995667	0.0070075													619.5	0.979385	0.0229517	619.5	0.984103	0.0152317	619.5	0.986616	0.0137607	619.5	0.985636	0.0143197	619.5	0.984811	0.0143288
620.5	0.995736	0.00693574													620.5	0.979402	0.0229337	620.5	0.984116	0.015219	620.5	0.986627	0.0137492	620.5	0.985647	0.014308	620.5	0.984823	0.0143172
621.5	0.995803	0.00686245													621.5	0.979418	0.0229152	621.5	0.984127	0.0152058	621.5	0.986638	0.0137373	621.5	0.985659	0.014296	621.5	0.984836	0.0143053
622.5	0.99587	0.0067906													622.5	0.979434	0.022896	622.5	0.984139	0.0151923	622.5	0.986648	0.0137251	622.5	0.98567	0.0142835	622.5	0.984848	0.014293
623.5	0.995936	0.00671895													623.5	0.979449	0.0228762	623.5	0.984149	0.0151783	623.5	0.986658	0.0137125	623.5	0.98568	0.0142707	623.5	0.984859	0.0142804
624.5	0.996001	0.00664709													624.5	0.979464	0.0228558	624.5	0.98416	0.015164	624.5	0.986667	0.0136996	624.5	0.985691	0.0142575	624.5	0.98487	0.0142673
625.5	0.996076	0.0065694													625.5	0.979483	0.022841	625.5	0.984174	0.0151534	625.5	0.98668	0.01369	625.5	0.985704	0.0142478	625.5	0.984885	0.0142578
626.5	0.996151	0.00649086													626.5	0.979502	0.0228256	626.5	0.984187	0.0151425	626.5	0.986692	0.0136802	626.5	0.985717	0.0142378	626.5	0.984899	0.0142479
627.5	0.996227	0.00641096													627.5	0.97952	0.0228097	627.5	0.9842	0.0151312	627.5	0.986704	0.01367	627.5	0.98573	0.0142275	627.5	0.984913	0.0142377
628.5	0.996305	0.00632934													628.5	0.979537	0.0227932	628.5	0.984213	0.0151195	628.5	0.986715	0.0136595	628.5	0.985742	0.0142168	628.5	0.984926	0.0142272
629.5	0.99638	0.0062449													629.5	0.979554	0.0227762	629.5	0.984225	0.0151075	629.5	0.986726	0.0136486	629.5	0.985754	0.0142058	629.5	0.984939	0.0142162
630.5	0.996456	0.00616048													630.5	0.979571	0.0227587	630.5	0.984237	0.015095	630.5	0.986737	0.0136374	630.5	0.985765	0.0141944	630.5	0.984951	0.014205
631.5	0.996531	0.00607697													631.5	0.979587	0.0227405	631.5	0.984249	0.0150822	631.5	0.986747	0.0136258	631.5	0.985777	0.0141826	631.5	0.984963	0.0141934
632.5	0.996605	0.00599202													632.5	0.979602	0.0227218	632.5	0.98426	0.015069	632.5	0.986757	0.0136139	632.5	0.985787	0.0141705	632.5	0.984975	0.0141814
633.5	0.996678	0.00590599													633.5	0.979617	0.0227025	633.5	0.98427	0.0150554	633.5	0.986767	0.0136016	633.5	0.985798	0.014158	633.5	0.984986	0.014169
634.5	0.996747	0.00582167													634.5	0.979631	0.0226826	634.5	0.98428	0.0150414	634.5	0.986776	0.013589	634.5	0.985808	0.0141451	634.5	0.984997	0.0141563
635.5	0.996837	0.00573375													635.5	0.97965	0.0226681	635.5	0.984294	0.015031	635.5	0.986788	0.0135797	635.5	0.985821	0.0141357	635.5	0.985011	0.014147
636.5	0.996928	0.0056438													636.5	0.979668	0.0226531	636.5	0.984307	0.0150203	636.5	0.9868	0.01357	636.5	0.985834	0.0141259	636.5	0.985025	0.0141373
637.5	0.997018	0.00555254													637.5	0.979686	0.0226376	637.5	0.98432	0.0150093	637.5	0.986812	0.0135601	637.5	0.985846	0.0141158	637.5	0.985038	0.0141274
638.5	0.997108	0.00546087													638.5	0.979703	0.0226215	638.5	0.984332	0.0149979	638.5	0.986823	0.0135498	638.5	0.985858	0.0141053	638.5	0.985051	0.0141171
639.5	0.997196	0.00536957													639.5	0.979719	0.0226049	639.5	0.984344	0.0149861	639.5	0.986834	0.0135392	639.5	0.985869	0.0140946	639.5	0.985064	0.0141064
640.5	0.997284	0.0052786													640.5	0.979735	0.0225877	640.5	0.984356	0.014974	640.5	0.986844	0.0135282	640.5	0.985881	0.0140834	640.5	0.985076	0.0140954
641.5	0.997373	0.00518698													641.5	0.979751	0.02257	641.5	0.984367	0.0149614	641.5	0.986854	0.0135169	641.5	0.985891	0.0140719	641.5	0.985088	0.0140841
642.5	0.99746	0.00509658													642.5	0.979766	0.0225518	642.5	0.984378	0.0149485	642.5	0.986864	0.0135053	642.5	0.985902	0.0140601	642.5	0.985099	0.0140724
643.5	0.997546	0.005007													643.5	0.97978	0.0225329	643.5	0.984388	0.0149352	643.5	0.986873	0.0134933	643.5	0.985912	0.0140479	643.5	0.98511	0.0140603
644.5	0.99763	0.00491934													644.5	0.979794	0.0225135	644.5	0.984398	0.0149216	644.5	0.986882	0.0134809	644.5	0.985922	0.0140353	644.5	0.985121	0.0140479
645.5	0.997744	0.00479952													645.5	0.979813	0.0224994	645.5	0.984411	0.0149114	645.5	0.986894	0.0134718	645.5	0.985935	0.0140261	645.5	0.985134	0.0140388
646.5	0.997862	0.00467617													646.5	0.979831	0.0224847	646.5	0.984424	0.014901	646.5	0.986906	0.0134624	646.5	0.985947	0.0140166	646.5	0.985148	0.0140294
647.5	0.99798	0.00455076													647.5	0.979848	0.0224695	647.5	0.984437	0.0148902	647.5	0.986917	0.0134526	647.5	0.985959	0.0140067	647.5	0.985161	0.0140196
648.5	0.998099	0.00442255													648.5	0.979865	0.0224538	648.5	0.984449	0.014879	648.5	0.986928	0.0134426	648.5	0.985971	0.0139965	648.5	0.985174	0.0140096
649.5	0.99822	0.00429407													649.5	0.979881	0.0224375	649.5	0.98446	0.0148675	649.5	0.986938	0.0134322	649.5	0.985982	0.0139859	649.5	0.985186	0.0139992
650.5	0.998337	0.00416594													650.5	0.979896	0.0224208	650.5	0.984472	0.0148556	650.5	0.986949	0.0134215	650.5	0.985993	0.0139751	650.5	0.985198	0.0139884
651.5	0.998449	0.00403948													651.5	0.979912	0.0224035	651.5	0.984483	0.0148434	651.5	0.986958	0.0134104	651.5	0.986004	0.0139638	651.5	0.985209	0.0139774
652.5	0.998557	0.00391584													652.5	0.979926	0.0223857	652.5	0.984493	0.0148308	652.5	0.986968	0.0133991	652.5	0.986014	0.0139523	652.5	0.98522	0.0139659
653.5	0.998657	0.00379861													653.5	0.97994	0.0223673	653.5	0.984503	0.0148178	653.5	0.986977	0.0133873	653.5	0.986024	0.0139404	653.5	0.985231	0.0139542
654.5	0.998748	0.00368915													654.5	0.979954	0.0223484	654.5	0.984513	0.0148044	654.5	0.986986	0.0133753	654.5	0.986033	0.0139281	654.5	0.985241	0.0139421
655.5	0.998966	0.00346634													655.5	0.979972	0.0223345	655.5	0.984526	0.0147945	655.5	0.986998	0.0133664	655.5	0.986046	0.0139191	655.5	0.985255	0.0139331
656.5	0.999205	0.00321987													656.5	0.979989	0.0223201	656.5	0.984539	0.0147843	656.5	0.987009	0.0133571	656.5	0.986058	0.0139097	656.5	0.985268	0.0139239
															657.5	0.980006	0.0223052	657.5	0.984551	0.0147737	657.5	0.98702	0.0133476	657.5	0.98607	0.0139001	657.5	0.985281	0.0139144
															658.5	0.980023	0.0222899	658.5	0.984562	0.0147628	658.5	0.987031	0.0133378	658.5	0.986081	0.0138901	658.5	0.985293	0.0139046
															659.5	0.980038	0.022274	659.5	0.984574	0.0147515	659.5	0.987041	0.0133276	659.5	0.986092	0.0138798	659.5	0.985305	0.0138944
															660.5	0.980054	0.0222576	660.5	0.984585	0.0147399	660.5	0.987051	0.0133171	660.5	0.986103	0.0138692	660.5	0.985317	0.0138839
															661.5	0.980069	0.0222408	661.5	0.984595	0.014728	661.5	0.98706	0.0133063	661.5	0.986113	0.0138582	661.5	0.985328	0.0138731
															662.5	0.980083	0.0222233	662.5	0.984606	0.0147156	662.5	0.98707	0.0132952	662.5	0.986123	0.0138469	662.5	0.985339	0.0138619
															663.5	0.980097	0.0222054	663.5	0.984616	0.0147029	663.5	0.987079	0.0132838	663.5	0.986133	0.0138353	663.5	0.985349	0.0138505
															664.5	0.98011	0.0221869	664.5	0.984625	0.0146899	664.5	0.987087	0.013272	664.5	0.986142	0.0138233	664.5	0.98536	0.0138386
															665.5	0.980128	0.0221733	665.5	0.984638	0.0146802	665.5	0.987099	0.0132633	665.5	0.986155	0.0138145	665.5	0.985373	0.0138299
															666.5	0.980145	0.0221593	666.5	0.98465	0.0146702	666.5	0.98711	0.0132542	666.5	0.986166	0.0138053	666.5	0.985386	0.0138209
															667.5	0.980161	0.0221447	667.5	0.984662	0.0146598	667.5	0.98712	0.0132449	667.5	0.986178	0.0137959	667.5	0.985398	0.0138116
															668.5	0.980177	0.0221297	668.5	0.984674	0.0146491	668.5	0.987131	0.0132353	668.5	0.986189	0.0137861	668.5	0.98541	0.013802
															669.5	0.980192	0.0221142	669.5	0.984685	0.0146381	669.5	0.987141	0.0132253	669.5	0.9862	0.013776	669.5	0.985422	0.013792
															670.5	0.980207	0.0220982	670.5	0.984695	0.0146267	670.5	0.987151	0.0132151	670.5	0.98621	0.0137657	670.5	0.985433	0.0137818
															671.5	0.980222	0.0220817	671.5	0.984706	0.014615	671.5	0.98716	0.0132045	671.5	0.98622	0.013755	671.5	0.985444	0.0137712
															672.5	0.980236	0.0220647	672.5	0.984716	0.014603	672.5	0.987169	0.0131937	672.5	0.98623	0.0137439	672.5	0.985455	0.0137603
															673.5	0.98025	0.0220472	673.5	0.984726	0.0145906	673.5	0.987178	0.0131825	673.5	0.98624	0.0137326	673.5	0.985465	0.0137491
															674.5	0.980263	0.0220291	674.5	0.984735	0.0145778	674.5	0.987186	0.013171	674.5	0.986249	0.0137209	674.5	0.985475	0.0137375
															675.5	0.98028	0.0220158	675.5	0.984747	0.0145683	675.5	0.987198	0.0131624	675.5	0.986261	0.0137122	675.5	0.985488	0.013729
															676.5	0.980296	0.0220021	676.5	0.984759	0.0145585	676.5	0.987208	0.0131536	676.5	0.986272	0.0137033	676.5	0.985501	0.0137202
															677.5	0.980313	0.0219878	677.5	0.984771	0.0145484	677.5	0.987219	0.0131444	677.5	0.986284	0.013694	677.5	0.985513	0.0137111
															678.5	0.980328	0.0219731	678.5	0.984782	0.0145379	678.5	0.987229	0.013135	678.5	0.986294	0.0136845	678.5	0.985525	0.0137017
															679.5	0.980343	0.021958	679.5	0.984793	0.0145271	679.5	0.987239	0.0131253	679.5	0.986305	0.0136746	679.5	0.985536	0.013692
															680.5	0.980358	0.0219423	680.5	0.984804	0.014516	680.5	0.987248	0.0131153	680.5	0.986315	0.0136645	680.5	0.985547	0.0136819
															681.5	0.980372	0.0219262	681.5	0.984814	0.0145046	681.5	0.987257	0.0131049	681.5	0.986325	0.013654	681.5	0.985558	0.0136716
															682.5	0.980386	0.0219096	682.5	0.984824	0.0144928	682.5	0.987266	0.0130943	682.5	0.986335	0.0136432	682.5	0.985568	0.013661
															683.5	0.980399	0.0218924	683.5	0.984833	0.0144807	683.5	0.987275	0.0130834	683.5	0.986344	0.0136321	683.5	0.985578	0.01365
															684.5	0.980412	0.0218748	684.5	0.984842	0.0144682	684.5	0.987283	0.0130721	684.5	0.986353	0.0136207	684.5	0.985588	0.0136387
															685.5	0.980429	0.0218618	685.5	0.984854	0.0144589	685.5	0.987294	0.0130637	685.5	0.986365	0.0136122	685.5	0.985601	0.0136304
															686.5	0.980445	0.0218483	686.5	0.984866	0.0144493	686.5	0.987305	0.0130551	686.5	0.986376	0.0136034	686.5	0.985613	0.0136217
															687.5	0.980461	0.0218344	687.5	0.984877	0.0144393	687.5	0.987315	0.0130461	687.5	0.986387	0.0135944	687.5	0.985625	0.0136128
															688.5	0.980476	0.02182	688.5	0.984888	0.0144291	688.5	0.987325	0.0130369	688.5	0.986398	0.013585	688.5	0.985637	0.0136036
															689.5	0.980491	0.0218052	689.5	0.984899	0.0144185	689.5	0.987334	0.0130274	689.5	0.986408	0.0135754	689.5	0.985648	0.0135941
															690.5	0.980505	0.0217899	690.5	0.984909	0.0144077	690.5	0.987344	0.0130176	690.5	0.986418	0.0135655	690.5	0.985659	0.0135843
															691.5	0.980519	0.0217741	691.5	0.984919	0.0143965	691.5	0.987353	0.0130075	691.5	0.986428	0.0135552	691.5	0.985669	0.0135742
															692.5	0.980532	0.0217578	692.5	0.984929	0.0143849	692.5	0.987361	0.0129971	692.5	0.986437	0.0135447	692.5	0.985679	0.0135638
															693.5	0.980545	0.0217411	693.5	0.984938	0.0143731	693.5	0.98737	0.0129864	693.5	0.986446	0.0135338	693.5	0.985689	0.0135531
															694.5	0.980558	0.0217238	694.5	0.984947	0.0143609	694.5	0.987378	0.0129754	694.5	0.986455	0.0135227	694.5	0.985699	0.013542
															695.5	0.980574	0.0217111	695.5	0.984959	0.0143517	695.5	0.987389	0.0129672	695.5	0.986466	0.0135144	695.5	0.985711	0.0135339
															696.5	0.98059	0.0216979	696.5	0.984971	0.0143423	696.5	0.987399	0.0129587	696.5	0.986477	0.0135058	696.5	0.985723	0.0135254
															697.5	0.980606	0.0216843	697.5	0.984982	0.0143326	697.5	0.987409	0.0129499	697.5	0.986488	0.0134969	697.5	0.985735	0.0135167
															698.5	0.980621	0.0216702	698.5	0.984992	0.0143225	698.5	0.987419	0.0129409	698.5	0.986498	0.0134878	698.5	0.985746	0.0135077
															699.5	0.980635	0.0216557	699.5	0.985003	0.0143122	699.5	0.987428	0.0129315	699.5	0.986508	0.0134783	699.5	0.985757	0.0134984
															700.5	0.980649	0.0216407	700.5	0.985013	0.0143016	700.5	0.987437	0.0129219	700.5	0.986518	0.0134686	700.5	0.985768	0.0134888
															701.5	0.980663	0.0216252	701.5	0.985023	0.0142906	701.5	0.987446	0.0129121	701.5	0.986528	0.0134586	701.5	0.985778	0.0134789
															702.5	0.980676	0.0216093	702.5	0.985032	0.0142793	702.5	0.987454	0.0129019	702.5	0.986537	0.0134483	702.5	0.985788	0.0134687
															703.5	0.980689	0.021593	703.5	0.985041	0.0142677	703.5	0.987463	0.0128914	703.5	0.986546	0.0134377	703.5	0.985798	0.0134583
															704.5	0.980701	0.0215761	704.5	0.98505	0.0142558	704.5	0.987471	0.0128807	704.5	0.986554	0.0134268	704.5	0.985807	0.0134475
															705.5	0.980717	0.0215636	705.5	0.985061	0.0142468	705.5	0.987481	0.0128726	705.5	0.986565	0.0134186	705.5	0.985819	0.0134395
															706.5	0.980733	0.0215507	706.5	0.985073	0.0142376	706.5	0.987491	0.0128643	706.5	0.986576	0.0134102	706.5	0.985831	0.0134312
															707.5	0.980748	0.0215373	707.5	0.985084	0.014228	707.5	0.987501	0.0128557	707.5	0.986587	0.0134015	707.5	0.985842	0.0134226
															708.5	0.980762	0.0215236	708.5	0.985094	0.0142182	708.5	0.98751	0.0128468	708.5	0.986597	0.0133926	708.5	0.985853	0.0134138
															709.5	0.980776	0.0215093	709.5	0.985104	0.0142081	709.5	0.987519	0.0128377	709.5	0.986607	0.0133833	709.5	0.985864	0.0134047
															710.5	0.98079	0.0214947	710.5	0.985114	0.0141976	710.5	0.987528	0.0128283	710.5	0.986616	0.0133738	710.5	0.985875	0.0133953
															711.5	0.980803	0.0214796	711.5	0.985124	0.0141869	711.5	0.987537	0.0128186	711.5	0.986626	0.013364	711.5	0.985885	0.0133857
															712.5	0.980816	0.021464	712.5	0.985133	0.0141759	712.5	0.987545	0.0128087	712.5	0.986635	0.0133539	712.5	0.985894	0.0133757
															713.5	0.980829	0.021448	713.5	0.985142	0.0141645	713.5	0.987553	0.0127984	713.5	0.986643	0.0133435	713.5	0.985904	0.0133655
															714.5	0.980841	0.0214315	714.5	0.98515	0.0141528	714.5	0.987561	0.0127879	714.5	0.986652	0.0133329	714.5	0.985913	0.0133549
															715.5	0.980857	0.0214193	715.5	0.985162	0.014144	715.5	0.987571	0.01278	715.5	0.986663	0.0133249	715.5	0.985925	0.0133471
															716.5	0.980872	0.0214066	716.5	0.985173	0.014135	716.5	0.987581	0.0127718	716.5	0.986673	0.0133166	716.5	0.985936	0.013339
															717.5	0.980887	0.0213935	717.5	0.985183	0.0141256	717.5	0.987591	0.0127634	717.5	0.986684	0.0133081	717.5	0.985948	0.0133306
															718.5	0.980901	0.02138	718.5	0.985194	0.014116	718.5	0.9876	0.0127547	718.5	0.986694	0.0132994	718.5	0.985958	0.013322
															719.5	0.980915	0.0213661	719.5	0.985204	0.0141061	719.5	0.987609	0.0127458	719.5	0.986703	0.0132903	719.5	0.985969	0.0133131
															720.5	0.980928	0.0213518	720.5	0.985213	0.0140958	720.5	0.987618	0.0127366	720.5	0.986713	0.013281	720.5	0.985979	0.0133039
															721.5	0.980941	0.021337	721.5	0.985223	0.0140853	721.5	0.987626	0.0127271	721.5	0.986722	0.0132714	721.5	0.985989	0.0132944
															722.5	0.980954	0.0213218	722.5	0.985232	0.0140745	722.5	0.987634	0.0127174	722.5	0.98673	0.0132615	722.5	0.985999	0.0132847
															723.5	0.980966	0.0213061	723.5	0.98524	0.0140634	723.5	0.987642	0.0127073	723.5	0.986739	0.0132514	723.5	0.986008	0.0132747
															724.5	0.980978	0.02129	724.5	0.985249	0.014052	724.5	0.98765	0.012697	724.5	0.986747	0.0132409	724.5	0.986017	0.0132643
															725.5	0.980993	0.021278	725.5	0.98526	0.0140433	725.5	0.98766	0.0126893	725.5	0.986758	0.0132331	725.5	0.986029	0.0132567
															726.5	0.981008	0.0212655	726.5	0.985271	0.0140344	726.5	0.98767	0.0126813	726.5	0.986768	0.013225	726.5	0.98604	0.0132487
															727.5	0.981023	0.0212527	727.5	0.985281	0.0140253	727.5	0.987679	0.012673	727.5	0.986778	0.0132167	727.5	0.986051	0.0132405
															728.5	0.981037	0.0212395	728.5	0.985291	0.0140158	728.5	0.987688	0.0126645	728.5	0.986788	0.0132081	728.5	0.986061	0.013232
															729.5	0.98105	0.0212259	729.5	0.985301	0.0140061	729.5	0.987697	0.0126558	729.5	0.986797	0.0131992	729.5	0.986072	0.0132233
															730.5	0.981064	0.0212118	730.5	0.98531	0.0139961	730.5	0.987705	0.0126467	730.5	0.986807	0.0131901	730.5	0.986082	0.0132143
															731.5	0.981076	0.0211973	731.5	0.985319	0.0139858	731.5	0.987714	0.0126374	731.5	0.986816	0.0131807	731.5	0.986091	0.0132051
															732.5	0.981089	0.0211824	732.5	0.985328	0.0139752	732.5	0.987722	0.0126279	732.5	0.986824	0.0131711	732.5	0.986101	0.0131955
															733.5	0.981101	0.0211671	733.5	0.985337	0.0139643	733.5	0.98773	0.0126181	733.5	0.986833	0.0131611	733.5	0.98611	0.0131857
															734.5	0.981112	0.0211513	734.5	0.985345	0.0139531	734.5	0.987737	0.012608	734.5	0.986841	0.0131509	734.5	0.986119	0.0131756
															735.5	0.981127	0.0211395	735.5	0.985356	0.0139446	735.5	0.987747	0.0126004	735.5	0.986851	0.0131432	735.5	0.98613	0.0131681
															736.5	0.981142	0.0211274	736.5	0.985366	0.0139359	736.5	0.987756	0.0125925	736.5	0.986861	0.0131353	736.5	0.986141	0.0131603
															737.5	0.981156	0.0211148	737.5	0.985377	0.0139269	737.5	0.987765	0.0125844	737.5	0.986871	0.0131271	737.5	0.986152	0.0131523
															738.5	0.98117	0.0211018	738.5	0.985386	0.0139177	738.5	0.987774	0.0125761	738.5	0.986881	0.0131187	738.5	0.986162	0.013144
															739.5	0.981183	0.0210885	739.5	0.985396	0.0139081	739.5	0.987783	0.0125675	739.5	0.98689	0.01311	739.5	0.986172	0.0131354
															740.5	0.981196	0.0210747	740.5	0.985405	0.0138983	740.5	0.987791	0.0125587	740.5	0.986899	0.0131011	740.5	0.986182	0.0131266
															741.5	0.981209	0.0210605	741.5	0.985414	0.0138882	741.5	0.987799	0.0125496	741.5	0.986908	0.0130919	741.5	0.986192	0.0131176
															742.5	0.981221	0.0210459	742.5	0.985423	0.0138778	742.5	0.987807	0.0125402	742.5	0.986916	0.0130824	742.5	0.986201	0.0131082
															743.5	0.981233	0.0210309	743.5	0.985431	0.0138672	743.5	0.987815	0.0125306	743.5	0.986924	0.0130727	743.5	0.98621	0.0130986
															744.5	0.981244	0.0210155	744.5	0.98544	0.0138562	744.5	0.987822	0.0125207	744.5	0.986932	0.0130627	744.5	0.986218	0.0130888
															745.5	0.981259	0.0210039	745.5	0.98545	0.0138479	745.5	0.987832	0.0125132	745.5	0.986942	0.0130551	745.5	0.98623	0.0130814
															746.5	0.981273	0.020992	746.5	0.98546	0.0138393	746.5	0.987841	0.0125055	746.5	0.986952	0.0130474	746.5	0.98624	0.0130737
															747.5	0.981287	0.0209797	747.5	0.98547	0.0138305	747.5	0.98785	0.0124976	747.5	0.986962	0.0130394	747.5	0.986251	0.0130658
															748.5	0.9813	0.020967	748.5	0.98548	0.0138214	748.5	0.987859	0.0124894	748.5	0.986971	0.0130311	748.5	0.986261	0.0130577
															749.5	0.981313	0.0209539	749.5	0.985489	0.0138121	749.5	0.987867	0.012481	749.5	0.98698	0.0130226	749.5	0.986271	0.0130493
															750.5	0.981326	0.0209404	750.5	0.985498	0.0138024	750.5	0.987875	0.0124723	750.5	0.986989	0.0130138	750.5	0.986281	0.0130407
															751.5	0.981338	0.0209265	751.5	0.985507	0.0137925	751.5	0.987883	0.0124634	751.5	0.986998	0.0130048	751.5	0.98629	0.0130318
															752.5	0.98135	0.0209122	752.5	0.985516	0.0137824	752.5	0.987891	0.0124542	752.5	0.987006	0.0129955	752.5	0.986299	0.0130227
															753.5	0.981362	0.0208975	753.5	0.985524	0.0137719	753.5	0.987898	0.0124448	753.5	0.987014	0.012986	753.5	0.986308	0.0130133
															754.5	0.981373	0.0208824	754.5	0.985532	0.0137612	754.5	0.987906	0.0124351	754.5	0.987022	0.0129762	754.5	0.986316	0.0130036
															755.5	0.981387	0.020871	755.5	0.985542	0.013753	755.5	0.987915	0.0124278	755.5	0.987032	0.0129688	755.5	0.986327	0.0129964
															756.5	0.981401	0.0208593	756.5	0.985552	0.0137446	756.5	0.987924	0.0124202	756.5	0.987041	0.0129612	756.5	0.986338	0.0129889
															757.5	0.981415	0.0208472	757.5	0.985562	0.0137359	757.5	0.987933	0.0124125	757.5	0.987051	0.0129533	757.5	0.986348	0.0129811
															758.5	0.981428	0.0208348	758.5	0.985572	0.013727	758.5	0.987941	0.0124044	758.5	0.98706	0.0129452	758.5	0.986358	0.0129732
															759.5	0.981441	0.0208219	759.5	0.985581	0.0137178	759.5	0.98795	0.0123962	759.5	0.987069	0.0129369	759.5	0.986368	0.012965
															760.5	0.981453	0.0208087	760.5	0.98559	0.0137084	760.5	0.987958	0.0123877	760.5	0.987078	0.0129283	760.5	0.986377	0.0129565
															761.5	0.981465	0.0207951	761.5	0.985598	0.0136987	761.5	0.987965	0.0123789	761.5	0.987086	0.0129195	761.5	0.986386	0.0129478
															762.5	0.981477	0.0207811	762.5	0.985607	0.0136887	762.5	0.987973	0.0123699	762.5	0.987094	0.0129104	762.5	0.986395	0.0129389
															763.5	0.981488	0.0207667	763.5	0.985615	0.0136785	763.5	0.98798	0.0123607	763.5	0.987102	0.012901	763.5	0.986404	0.0129297
															764.5	0.981499	0.0207519	764.5	0.985623	0.0136679	764.5	0.987987	0.0123512	764.5	0.98711	0.0128914	764.5	0.986412	0.0129202
															765.5	0.981514	0.0207407	765.5	0.985633	0.0136599	765.5	0.987997	0.012344	765.5	0.987119	0.0128842	765.5	0.986423	0.0129131
															766.5	0.981527	0.0207293	766.5	0.985643	0.0136517	766.5	0.988005	0.0123366	766.5	0.987129	0.0128767	766.5	0.986433	0.0129057
															767.5	0.981541	0.0207174	767.5	0.985652	0.0136432	767.5	0.988014	0.012329	767.5	0.987138	0.012869	767.5	0.986443	0.0128981
															768.5	0.981553	0.0207052	768.5	0.985661	0.0136344	768.5	0.988022	0.0123211	768.5	0.987147	0.0128611	768.5	0.986453	0.0128903
															769.5	0.981566	0.0206926	769.5	0.98567	0.0136254	769.5	0.98803	0.012313	769.5	0.987156	0.0128529	769.5	0.986462	0.0128823
															770.5	0.981578	0.0206796	770.5	0.985679	0.0136162	770.5	0.988038	0.0123047	770.5	0.987164	0.0128445	770.5	0.986472	0.012874
															771.5	0.98159	0.0206663	771.5	0.985688	0.0136066	771.5	0.988046	0.0122961	771.5	0.987172	0.0128358	771.5	0.986481	0.0128655
															772.5	0.981602	0.0206526	772.5	0.985696	0.0135968	772.5	0.988053	0.0122873	772.5	0.98718	0.0128269	772.5	0.986489	0.0128567
															773.5	0.981613	0.0206385	773.5	0.985704	0.0135868	773.5	0.988061	0.0122782	773.5	0.987188	0.0128177	773.5	0.986498	0.0128477
															774.5	0.981623	0.0206239	774.5	0.985711	0.0135765	774.5	0.988068	0.0122689	774.5	0.987196	0.0128083	774.5	0.986506	0.0128384
															775.5	0.981637	0.020613	775.5	0.985721	0.0135686	775.5	0.988077	0.0122618	775.5	0.987205	0.0128012	775.5	0.986517	0.0128314
															776.5	0.981651	0.0206017	776.5	0.985731	0.0135605	776.5	0.988085	0.0122546	776.5	0.987215	0.0127939	776.5	0.986527	0.0128242
															777.5	0.981664	0.0205901	777.5	0.98574	0.0135522	777.5	0.988094	0.0122471	777.5	0.987224	0.0127863	777.5	0.986537	0.0128168
															778.5	0.981676	0.0205781	778.5	0.985749	0.0135436	778.5	0.988102	0.0122393	778.5	0.987232	0.0127785	778.5	0.986546	0.0128091
															779.5	0.981689	0.0205658	779.5	0.985758	0.0135347	779.5	0.98811	0.0122314	779.5	0.987241	0.0127705	779.5	0.986556	0.0128012
															780.5	0.981701	0.0205531	780.5	0.985767	0.0135256	780.5	0.988118	0.0122232	780.5	0.987249	0.0127622	780.5	0.986565	0.0127931
															781.5	0.981712	0.02054	781.5	0.985775	0.0135163	781.5	0.988125	0.0122148	781.5	0.987257	0.0127537	781.5	0.986573	0.0127847
															782.5	0.981724	0.0205265	782.5	0.985783	0.0135067	782.5	0.988132	0.0122061	782.5	0.987265	0.012745	782.5	0.986582	0.0127761
															783.5	0.981735	0.0205127	783.5	0.985791	0.0134968	783.5	0.988139	0.0121973	783.5	0.987273	0.012736	783.5	0.98659	0.0127673
															784.5	0.981745	0.0204985	784.5	0.985799	0.0134867	784.5	0.988146	0.0121881	784.5	0.98728	0.0127268	784.5	0.986598	0.0127582
															785.5	0.981759	0.0204877	785.5	0.985808	0.013479	785.5	0.988155	0.0121812	785.5	0.987289	0.0127198	785.5	0.986609	0.0127514
															786.5	0.981772	0.0204767	786.5	0.985818	0.013471	786.5	0.988163	0.0121741	786.5	0.987299	0.0127126	786.5	0.986618	0.0127443
															787.5	0.981785	0.0204653	787.5	0.985827	0.0134628	787.5	0.988172	0.0121667	787.5	0.987307	0.0127052	787.5	0.986628	0.012737
															788.5	0.981797	0.0204535	788.5	0.985836	0.0134544	788.5	0.98818	0.0121591	788.5	0.987316	0.0126976	788.5	0.986638	0.0127295
															789.5	0.981809	0.0204414	789.5	0.985844	0.0134457	789.5	0.988188	0.0121513	789.5	0.987324	0.0126897	789.5	0.986647	0.0127217
															790.5	0.981821	0.0204289	790.5	0.985853	0.0134368	790.5	0.988195	0.0121433	790.5	0.987333	0.0126816	790.5	0.986656	0.0127138
															791.5	0.981832	0.0204161	791.5	0.985861	0.0134276	791.5	0.988203	0.012135	791.5	0.987341	0.0126733	791.5	0.986664	0.0127056
															792.5	0.981843	0.0204029	792.5	0.985869	0.0134182	792.5	0.98821	0.0121265	792.5	0.987348	0.0126647	792.5	0.986673	0.0126971
															793.5	0.981854	0.0203893	793.5	0.985877	0.0134085	793.5	0.988217	0.0121178	793.5	0.987356	0.0126559	793.5	0.986681	0.0126885
															794.5	0.981865	0.0203754	794.5	0.985884	0.0133986	794.5	0.988223	0.0121089	794.5	0.987363	0.0126469	794.5	0.986689	0.0126796
															795.5	0.981878	0.0203649	795.5	0.985893	0.013391	795.5	0.988232	0.0121021	795.5	0.987372	0.01264	795.5	0.986699	0.0126729
															796.5	0.981891	0.020354	796.5	0.985903	0.0133832	796.5	0.98824	0.012095	796.5	0.987381	0.0126329	796.5	0.986709	0.0126659
															797.5	0.981903	0.0203428	797.5	0.985912	0.0133751	797.5	0.988248	0.0120878	797.5	0.98739	0.0126256	797.5	0.986718	0.0126587
															798.5	0.981915	0.0203312	798.5	0.98592	0.0133668	798.5	0.988256	0.0120804	798.5	0.987398	0.0126181	798.5	0.986727	0.0126514
															799.5	0.981927	0.0203194	799.5	0.985929	0.0133583	799.5	0.988264	0.0120727	799.5	0.987406	0.0126104	799.5	0.986736	0.0126438
															800.5	0.981939	0.0203071	800.5	0.985937	0.0133496	800.5	0.988271	0.0120648	800.5	0.987414	0.0126024	800.5	0.986745	0.012636
															801.5	0.98195	0.0202945	801.5	0.985945	0.0133406	801.5	0.988279	0.0120567	801.5	0.987422	0.0125943	801.5	0.986754	0.0126279
															802.5	0.981961	0.0202816	802.5	0.985953	0.0133313	802.5	0.988286	0.0120484	802.5	0.98743	0.0125859	802.5	0.986762	0.0126197
															803.5	0.981971	0.0202683	803.5	0.98596	0.0133218	803.5	0.988292	0.0120399	803.5	0.987437	0.0125772	803.5	0.98677	0.0126112
															804.5	0.981982	0.0202546	804.5	0.985968	0.0133121	804.5	0.988299	0.0120311	804.5	0.987444	0.0125684	804.5	0.986778	0.0126024
															805.5	0.981995	0.0202443	805.5	0.985977	0.0133046	805.5	0.988307	0.0120244	805.5	0.987453	0.0125616	805.5	0.986787	0.0125958
															806.5	0.982007	0.0202336	806.5	0.985986	0.0132969	806.5	0.988316	0.0120175	806.5	0.987462	0.0125547	806.5	0.986797	0.012589
															807.5	0.98202	0.0202226	807.5	0.985995	0.013289	807.5	0.988324	0.0120104	807.5	0.98747	0.0125475	807.5	0.986806	0.012582
															808.5	0.982032	0.0202113	808.5	0.986004	0.0132809	808.5	0.988331	0.0120031	808.5	0.987479	0.0125402	808.5	0.986815	0.0125747
															809.5	0.982043	0.0201996	809.5	0.986012	0.0132725	809.5	0.988339	0.0119956	809.5	0.987487	0.0125326	809.5	0.986824	0.0125673
															810.5	0.982055	0.0201876	810.5	0.98602	0.0132639	810.5	0.988346	0.0119878	810.5	0.987495	0.0125248	810.5	0.986833	0.0125596
															811.5	0.982066	0.0201752	811.5	0.986028	0.0132551	811.5	0.988353	0.0119799	811.5	0.987502	0.0125168	811.5	0.986841	0.0125517
															812.5	0.982076	0.0201625	812.5	0.986035	0.013246	812.5	0.98836	0.0119717	812.5	0.98751	0.0125085	812.5	0.986849	0.0125436
															813.5	0.982087	0.0201495	813.5	0.986043	0.0132367	813.5	0.988367	0.0119633	813.5	0.987517	0.0125001	813.5	0.986857	0.0125353
															814.5	0.982097	0.0201361	814.5	0.98605	0.0132271	814.5	0.988373	0.0119547	814.5	0.987524	0.0124914	814.5	0.986865	0.0125267
															815.5	0.982109	0.0201259	815.5	0.986059	0.0132198	815.5	0.988381	0.0119481	815.5	0.987533	0.0124847	815.5	0.986874	0.0125202
															816.5	0.982122	0.0201154	816.5	0.986068	0.0132122	816.5	0.98839	0.0119413	816.5	0.987541	0.0124779	816.5	0.986884	0.0125135
															817.5	0.982134	0.0201046	817.5	0.986077	0.0132044	817.5	0.988397	0.0119344	817.5	0.98755	0.0124709	817.5	0.986893	0.0125066
															818.5	0.982146	0.0200935	818.5	0.986085	0.0131964	818.5	0.988405	0.0119272	818.5	0.987558	0.0124636	818.5	0.986902	0.0124995
															819.5	0.982157	0.0200821	819.5	0.986093	0.0131882	819.5	0.988412	0.0119198	819.5	0.987566	0.0124562	819.5	0.986911	0.0124922
															820.5	0.982168	0.0200703	820.5	0.986101	0.0131798	820.5	0.988419	0.0119122	820.5	0.987573	0.0124485	820.5	0.986919	0.0124847
															821.5	0.982179	0.0200581	821.5	0.986109	0.0131711	821.5	0.988426	0.0119044	821.5	0.987581	0.0124407	821.5	0.986927	0.012477
															822.5	0.98219	0.0200457	822.5	0.986116	0.0131622	822.5	0.988433	0.0118964	822.5	0.987588	0.0124326	822.5	0.986935	0.012469
															823.5	0.9822	0.0200329	823.5	0.986124	0.013153	823.5	0.98844	0.0118881	823.5	0.987595	0.0124243	823.5	0.986943	0.0124608
															824.5	0.98221	0.0200197	824.5	0.986131	0.0131436	824.5	0.988446	0.0118797	824.5	0.987602	0.0124157	824.5	0.98695	0.0124524
															825.5	0.982222	0.0200097	825.5	0.98614	0.0131364	825.5	0.988454	0.0118732	825.5	0.987611	0.0124092	825.5	0.98696	0.0124461
															826.5	0.982234	0.0199994	826.5	0.986148	0.013129	826.5	0.988462	0.0118666	826.5	0.987619	0.0124025	826.5	0.986969	0.0124395
															827.5	0.982246	0.0199888	827.5	0.986157	0.0131214	827.5	0.98847	0.0118597	827.5	0.987627	0.0123956	827.5	0.986978	0.0124327
															828.5	0.982258	0.0199779	828.5	0.986165	0.0131135	828.5	0.988477	0.0118526	828.5	0.987635	0.0123885	828.5	0.986987	0.0124257
															829.5	0.982269	0.0199667	829.5	0.986173	0.0131054	829.5	0.988484	0.0118454	829.5	0.987643	0.0123812	829.5	0.986995	0.0124185
															830.5	0.98228	0.0199551	830.5	0.986181	0.0130971	830.5	0.988491	0.0118379	830.5	0.987651	0.0123737	830.5	0.987004	0.0124112
															831.5	0.98229	0.0199432	831.5	0.986189	0.0130886	831.5	0.988498	0.0118303	831.5	0.987658	0.012366	831.5	0.987012	0.0124036
															832.5	0.982301	0.019931	832.5	0.986196	0.0130798	832.5	0.988505	0.0118224	832.5	0.987665	0.012358	832.5	0.987019	0.0123958
															833.5	0.982311	0.0199184	833.5	0.986203	0.0130708	833.5	0.988511	0.0118143	833.5	0.987672	0.0123499	833.5	0.987027	0.0123877
															834.5	0.98232	0.0199055	834.5	0.98621	0.0130616	834.5	0.988518	0.011806	834.5	0.987679	0.0123415	834.5	0.987034	0.0123795
															835.5	0.982333	0.0198957	835.5	0.986219	0.0130545	835.5	0.988526	0.0117997	835.5	0.987687	0.0123351	835.5	0.987044	0.0123732
															836.5	0.982345	0.0198855	836.5	0.986227	0.0130472	836.5	0.988533	0.0117931	836.5	0.987695	0.0123285	836.5	0.987053	0.0123668
															837.5	0.982356	0.0198751	837.5	0.986236	0.0130397	837.5	0.988541	0.0117864	837.5	0.987704	0.0123217	837.5	0.987062	0.0123601
															838.5	0.982368	0.0198644	838.5	0.986244	0.013032	838.5	0.988548	0.0117794	838.5	0.987711	0.0123147	838.5	0.98707	0.0123533
															839.5	0.982379	0.0198533	839.5	0.986252	0.013024	839.5	0.988555	0.0117723	839.5	0.987719	0.0123076	839.5	0.987079	0.0123462
															840.5	0.98239	0.019842	840.5	0.986259	0.0130159	840.5	0.988562	0.011765	840.5	0.987726	0.0123002	840.5	0.987087	0.012339
															841.5	0.9824	0.0198303	841.5	0.986267	0.0130075	841.5	0.988569	0.0117574	841.5	0.987734	0.0122926	841.5	0.987095	0.0123315
															842.5	0.98241	0.0198183	842.5	0.986274	0.0129989	842.5	0.988575	0.0117497	842.5	0.987741	0.0122848	842.5	0.987102	0.0123238
															843.5	0.98242	0.0198059	843.5	0.986281	0.0129901	843.5	0.988582	0.0117418	843.5	0.987747	0.0122768	843.5	0.98711	0.012316
															844.5	0.982429	0.0197933	844.5	0.986288	0.012981	844.5	0.988588	0.0117336	844.5	0.987754	0.0122686	844.5	0.987117	0.0123079
															845.5	0.982441	0.0197836	845.5	0.986296	0.012974	845.5	0.988596	0.0117274	845.5	0.987762	0.0122623	845.5	0.987126	0.0123017
															846.5	0.982453	0.0197737	846.5	0.986305	0.0129669	846.5	0.988603	0.0117209	846.5	0.98777	0.0122558	846.5	0.987135	0.0122954
															847.5	0.982465	0.0197634	847.5	0.986313	0.0129595	847.5	0.988611	0.0117143	847.5	0.987778	0.0122491	847.5	0.987144	0.0122888
															848.5	0.982476	0.0197529	848.5	0.986321	0.0129519	848.5	0.988618	0.0117075	848.5	0.987786	0.0122423	848.5	0.987152	0.0122821
															849.5	0.982487	0.019742	849.5	0.986329	0.0129441	849.5	0.988625	0.0117005	849.5	0.987794	0.0122352	849.5	0.98716	0.0122752
															850.5	0.982497	0.0197309	850.5	0.986336	0.012936	850.5	0.988632	0.0116933	850.5	0.987801	0.012228	850.5	0.987168	0.0122681
															851.5	0.982507	0.0197194	851.5	0.986344	0.0129278	851.5	0.988638	0.0116859	851.5	0.987808	0.0122205	851.5	0.987176	0.0122607
															852.5	0.982517	0.0197076	852.5	0.986351	0.0129194	852.5	0.988645	0.0116783	852.5	0.987815	0.0122128	852.5	0.987184	0.0122532
															853.5	0.982527	0.0196955	853.5	0.986358	0.0129107	853.5	0.988651	0.0116705	853.5	0.987821	0.012205	853.5	0.987191	0.0122455
															854.5	0.982536	0.0196831	854.5	0.986364	0.0129018	854.5	0.988657	0.0116625	854.5	0.987828	0.0121969	854.5	0.987198	0.0122376
															855.5	0.982548	0.0196736	855.5	0.986373	0.0128949	855.5	0.988665	0.0116563	855.5	0.987836	0.0121907	855.5	0.987207	0.0122315
															856.5	0.98256	0.0196638	856.5	0.986381	0.0128879	856.5	0.988672	0.01165	856.5	0.987844	0.0121844	856.5	0.987216	0.0122253
															857.5	0.982571	0.0196537	857.5	0.986389	0.0128806	857.5	0.988679	0.0116435	857.5	0.987852	0.0121778	857.5	0.987224	0.0122188
															858.5	0.982582	0.0196433	858.5	0.986397	0.0128731	858.5	0.988686	0.0116368	858.5	0.98786	0.0121711	858.5	0.987233	0.0122122
															859.5	0.982593	0.0196327	859.5	0.986404	0.0128654	859.5	0.988693	0.0116299	859.5	0.987867	0.0121641	859.5	0.987241	0.0122054
															860.5	0.982603	0.0196217	860.5	0.986412	0.0128576	860.5	0.9887	0.0116228	860.5	0.987874	0.012157	860.5	0.987249	0.0121984
															861.5	0.982613	0.0196104	861.5	0.986419	0.0128495	861.5	0.988706	0.0116156	861.5	0.987881	0.0121497	861.5	0.987256	0.0121912
															862.5	0.982623	0.0195989	862.5	0.986426	0.0128412	862.5	0.988713	0.0116081	862.5	0.987888	0.0121422	862.5	0.987264	0.0121838
															863.5	0.982632	0.019587	863.5	0.986433	0.0128326	863.5	0.988719	0.0116004	863.5	0.987894	0.0121344	863.5	0.987271	0.0121763
															864.5	0.982642	0.0195748	864.5	0.986439	0.0128239	864.5	0.988725	0.0115926	864.5	0.987901	0.0121265	864.5	0.987278	0.0121685
															865.5	0.982653	0.0195654	865.5	0.986448	0.0128171	865.5	0.988732	0.0115865	865.5	0.987909	0.0121204	865.5	0.987287	0.0121625
															866.5	0.982665	0.0195558	866.5	0.986456	0.0128102	866.5	0.98874	0.0115803	866.5	0.987917	0.0121142	866.5	0.987295	0.0121564
															867.5	0.982676	0.0195459	867.5	0.986464	0.012803	867.5	0.988747	0.0115739	867.5	0.987924	0.0121077	867.5	0.987304	0.0121501
															868.5	0.982686	0.0195357	868.5	0.986471	0.0127957	868.5	0.988754	0.0115673	868.5	0.987932	0.0121011	868.5	0.987312	0.0121436
															869.5	0.982697	0.0195252	869.5	0.986479	0.0127881	869.5	0.98876	0.0115605	869.5	0.987939	0.0120943	869.5	0.98732	0.0121369
															870.5	0.982707	0.0195145	870.5	0.986486	0.0127804	870.5	0.988767	0.0115536	870.5	0.987946	0.0120873	870.5	0.987327	0.01213
															871.5	0.982717	0.0195034	871.5	0.986493	0.0127724	871.5	0.988773	0.0115464	871.5	0.987953	0.0120801	871.5	0.987335	0.0121229
															872.5	0.982727	0.019492	872.5	0.9865	0.0127643	872.5	0.988779	0.0115391	872.5	0.987959	0.0120727	872.5	0.987342	0.0121157
															873.5	0.982736	0.0194803	873.5	0.986507	0.0127559	873.5	0.988785	0.0115316	873.5	0.987966	0.0120651	873.5	0.987349	0.0121083
															874.5	0.982745	0.0194683	874.5	0.986513	0.0127473	874.5	0.988791	0.0115239	874.5	0.987972	0.0120573	874.5	0.987356	0.0121006
															875.5	0.982756	0.0194592	875.5	0.986521	0.0127406	875.5	0.988799	0.0115179	875.5	0.98798	0.0120514	875.5	0.987365	0.0120947
															876.5	0.982768	0.0194497	876.5	0.986529	0.0127338	876.5	0.988806	0.0115118	876.5	0.987988	0.0120452	876.5	0.987373	0.0120887
															877.5	0.982778	0.01944	877.5	0.986537	0.0127268	877.5	0.988813	0.0115055	877.5	0.987995	0.0120389	877.5	0.987382	0.0120825
															878.5	0.982789	0.0194299	878.5	0.986545	0.0127195	878.5	0.98882	0.011499	878.5	0.988002	0.0120323	878.5	0.98739	0.0120761
															879.5	0.982799	0.0194196	879.5	0.986552	0.0127121	879.5	0.988826	0.0114923	879.5	0.98801	0.0120256	879.5	0.987397	0.0120695
															880.5	0.982809	0.019409	880.5	0.986559	0.0127045	880.5	0.988833	0.0114855	880.5	0.988016	0.0120188	880.5	0.987405	0.0120628
															881.5	0.982819	0.0193982	881.5	0.986566	0.0126967	881.5	0.988839	0.0114785	881.5	0.988023	0.0120117	881.5	0.987412	0.0120559
															882.5	0.982828	0.019387	882.5	0.986573	0.0126886	882.5	0.988845	0.0114713	882.5	0.98803	0.0120044	882.5	0.98742	0.0120487
															883.5	0.982838	0.0193755	883.5	0.986579	0.0126804	883.5	0.988851	0.0114639	883.5	0.988036	0.011997	883.5	0.987427	0.0120414
															884.5	0.982847	0.0193637	884.5	0.986586	0.012672	884.5	0.988857	0.0114563	884.5	0.988042	0.0119893	884.5	0.987433	0.0120339
															885.5	0.982858	0.0193547	885.5	0.986594	0.0126654	885.5	0.988864	0.0114504	885.5	0.98805	0.0119834	885.5	0.987442	0.0120281
															886.5	0.982869	0.0193454	886.5	0.986601	0.0126587	886.5	0.988871	0.0114444	886.5	0.988058	0.0119774	886.5	0.98745	0.0120222
															887.5	0.982879	0.0193358	887.5	0.986609	0.0126517	887.5	0.988878	0.0114382	887.5	0.988065	0.0119711	887.5	0.987458	0.0120161
															888.5	0.98289	0.019326	888.5	0.986616	0.0126446	888.5	0.988885	0.0114318	888.5	0.988072	0.0119647	888.5	0.987466	0.0120098
															889.5	0.9829	0.0193158	889.5	0.986624	0.0126373	889.5	0.988891	0.0114253	889.5	0.988079	0.0119582	889.5	0.987474	0.0120034
															890.5	0.98291	0.0193054	890.5	0.986631	0.0126298	890.5	0.988898	0.0114185	890.5	0.988086	0.0119514	890.5	0.987481	0.0119967
															891.5	0.982919	0.0192947	891.5	0.986638	0.0126221	891.5	0.988904	0.0114116	891.5	0.988092	0.0119444	891.5	0.987489	0.0119899
															892.5	0.982929	0.0192837	892.5	0.986644	0.0126142	892.5	0.98891	0.0114046	892.5	0.988099	0.0119373	892.5	0.987496	0.0119829
															893.5	0.982938	0.0192725	893.5	0.986651	0.0126061	893.5	0.988916	0.0113973	893.5	0.988105	0.01193	893.5	0.987502	0.0119757
															894.5	0.982946	0.0192609	894.5	0.986657	0.0125978	894.5	0.988921	0.0113898	894.5	0.988111	0.0119225	894.5	0.987509	0.0119684
															895.5	0.982958	0.019252	895.5	0.986665	0.0125914	895.5	0.988928	0.0113841	895.5	0.988119	0.0119167	895.5	0.987517	0.0119627
															896.5	0.982968	0.0192428	896.5	0.986672	0.0125847	896.5	0.988935	0.0113781	896.5	0.988126	0.0119107	896.5	0.987526	0.0119568
															897.5	0.982979	0.0192334	897.5	0.98668	0.0125779	897.5	0.988942	0.011372	897.5	0.988134	0.0119046	897.5	0.987534	0.0119508
															898.5	0.982989	0.0192237	898.5	0.986687	0.0125709	898.5	0.988949	0.0113658	898.5	0.988141	0.0118983	898.5	0.987541	0.0119447
															899.5	0.982999	0.0192138	899.5	0.986694	0.0125637	899.5	0.988955	0.0113593	899.5	0.988147	0.0118918	899.5	0.987549	0.0119383
															900.5	0.983009	0.0192035	900.5	0.986701	0.0125564	900.5	0.988961	0.0113527	900.5	0.988154	0.0118851	900.5	0.987556	0.0119318
															901.5	0.983018	0.019193	901.5	0.986708	0.0125488	901.5	0.988967	0.0113459	901.5	0.988161	0.0118783	901.5	0.987563	0.0119251
															902.5	0.983027	0.0191822	902.5	0.986714	0.012541	902.5	0.988973	0.011339	902.5	0.988167	0.0118713	902.5	0.98757	0.0119182
															903.5	0.983036	0.0191711	903.5	0.986721	0.0125331	903.5	0.988979	0.0113318	903.5	0.988173	0.0118641	903.5	0.987577	0.0119111
															904.5	0.983045	0.0191598	904.5	0.986727	0.0125249	904.5	0.988984	0.0113245	904.5	0.988179	0.0118567	904.5	0.987584	0.0119039
															905.5	0.983056	0.019151	905.5	0.986735	0.0125185	905.5	0.988991	0.0113188	905.5	0.988187	0.011851	905.5	0.987592	0.0118983
															906.5	0.983066	0.019142	906.5	0.986742	0.012512	906.5	0.988998	0.011313	906.5	0.988194	0.0118451	906.5	0.9876	0.0118926
															907.5	0.983076	0.0191327	907.5	0.98675	0.0125053	907.5	0.989005	0.011307	907.5	0.988201	0.0118391	907.5	0.987608	0.0118867
															908.5	0.983087	0.0191232	908.5	0.986757	0.0124984	908.5	0.989011	0.0113008	908.5	0.988208	0.0118329	908.5	0.987615	0.0118806
															909.5	0.983096	0.0191134	909.5	0.986764	0.0124913	909.5	0.989018	0.0112944	909.5	0.988215	0.0118265	909.5	0.987623	0.0118744
															910.5	0.983106	0.0191033	910.5	0.98677	0.0124841	910.5	0.989024	0.0112879	910.5	0.988221	0.01182	910.5	0.98763	0.0118679
															911.5	0.983115	0.019093	911.5	0.986777	0.0124766	911.5	0.98903	0.0112813	911.5	0.988228	0.0118133	911.5	0.987637	0.0118613
															912.5	0.983124	0.0190824	912.5	0.986783	0.012469	912.5	0.989036	0.0112744	912.5	0.988234	0.0118064	912.5	0.987644	0.0118546
															913.5	0.983133	0.0190715	913.5	0.98679	0.0124611	913.5	0.989041	0.0112674	913.5	0.98824	0.0117993	913.5	0.98765	0.0118476
															914.5	0.983141	0.0190603	914.5	0.986796	0.0124531	914.5	0.989047	0.0112602	914.5	0.988246	0.011792	914.5	0.987657	0.0118405
															915.5	0.983152	0.0190517	915.5	0.986803	0.0124469	915.5	0.989054	0.0112546	915.5	0.988253	0.0117864	915.5	0.987665	0.011835
															916.5	0.983162	0.0190428	916.5	0.986811	0.0124404	916.5	0.98906	0.0112488	916.5	0.98826	0.0117807	916.5	0.987673	0.0118294
															917.5	0.983173	0.0190337	917.5	0.986818	0.0124338	917.5	0.989067	0.0112429	917.5	0.988267	0.0117747	917.5	0.987681	0.0118236
															918.5	0.983182	0.0190243	918.5	0.986825	0.012427	918.5	0.989073	0.0112369	918.5	0.988274	0.0117686	918.5	0.987688	0.0118176
															919.5	0.983192	0.0190147	919.5	0.986832	0.0124201	919.5	0.989079	0.0112306	919.5	0.988281	0.0117623	919.5	0.987695	0.0118115
															920.5	0.983201	0.0190048	920.5	0.986839	0.0124129	920.5	0.989085	0.0112242	920.5	0.988287	0.0117559	920.5	0.987702	0.0118052
															921.5	0.983211	0.0189946	921.5	0.986845	0.0124056	921.5	0.989091	0.0112177	921.5	0.988293	0.0117493	921.5	0.987709	0.0117987
															922.5	0.983219	0.0189842	922.5	0.986851	0.0123981	922.5	0.989097	0.0112109	922.5	0.9883	0.0117425	922.5	0.987716	0.011792
															923.5	0.983228	0.0189735	923.5	0.986858	0.0123904	923.5	0.989102	0.011204	923.5	0.988305	0.0117356	923.5	0.987723	0.0117852
															924.5	0.983236	0.0189625	924.5	0.986863	0.0123825	924.5	0.989108	0.0111969	924.5	0.988311	0.0117284	924.5	0.987729	0.0117782
															925.5	0.983247	0.018954	925.5	0.986871	0.0123763	925.5	0.989115	0.0111914	925.5	0.988318	0.0117229	925.5	0.987737	0.0117728
															926.5	0.983257	0.0189453	926.5	0.986878	0.01237	926.5	0.989121	0.0111858	926.5	0.988326	0.0117172	926.5	0.987745	0.0117672
															927.5	0.983267	0.0189363	927.5	0.986885	0.0123634	927.5	0.989128	0.0111799	927.5	0.988332	0.0117114	927.5	0.987752	0.0117615
															928.5	0.983277	0.0189271	928.5	0.986892	0.0123568	928.5	0.989134	0.011174	928.5	0.988339	0.0117054	928.5	0.98776	0.0117556
															929.5	0.983286	0.0189176	929.5	0.986899	0.0123499	929.5	0.98914	0.0111678	929.5	0.988346	0.0116992	929.5	0.987767	0.0117496
															930.5	0.983296	0.0189078	930.5	0.986906	0.0123429	930.5	0.989146	0.0111615	930.5	0.988352	0.0116929	930.5	0.987774	0.0117434
															931.5	0.983305	0.0188978	931.5	0.986912	0.0123357	931.5	0.989152	0.0111551	931.5	0.988358	0.0116864	931.5	0.987781	0.011737
															932.5	0.983313	0.0188876	932.5	0.986918	0.0123283	932.5	0.989157	0.0111484	932.5	0.988364	0.0116797	932.5	0.987787	0.0117305
															933.5	0.983322	0.018877	933.5	0.986924	0.0123207	933.5	0.989163	0.0111416	933.5	0.98837	0.0116728	933.5	0.987794	0.0117238
															934.5	0.98333	0.0188662	934.5	0.98693	0.0123129	934.5	0.989168	0.0111347	934.5	0.988376	0.0116658	934.5	0.9878	0.0117169
															935.5	0.98334	0.0188579	935.5	0.986937	0.0123068	935.5	0.989175	0.0111293	935.5	0.988383	0.0116604	935.5	0.987808	0.0117116
															936.5	0.98335	0.0188493	936.5	0.986945	0.0123006	936.5	0.989181	0.0111237	936.5	0.98839	0.0116548	936.5	0.987815	0.0117061
															937.5	0.98336	0.0188405	937.5	0.986952	0.0122942	937.5	0.989188	0.0111179	937.5	0.988397	0.011649	937.5	0.987823	0.0117005
															938.5	0.98337	0.0188314	938.5	0.986959	0.0122876	938.5	0.989194	0.0111121	938.5	0.988403	0.0116431	938.5	0.98783	0.0116947
															939.5	0.983379	0.018822	939.5	0.986965	0.0122808	939.5	0.9892	0.011106	939.5	0.98841	0.011637	939.5	0.987837	0.0116888
															940.5	0.983388	0.0188124	940.5	0.986972	0.0122739	940.5	0.989206	0.0110998	940.5	0.988416	0.0116308	940.5	0.987844	0.0116827
															941.5	0.983397	0.0188026	941.5	0.986978	0.0122668	941.5	0.989211	0.0110935	941.5	0.988422	0.0116244	941.5	0.987851	0.0116764
															942.5	0.983406	0.0187925	942.5	0.986984	0.0122595	942.5	0.989217	0.0110869	942.5	0.988428	0.0116179	942.5	0.987857	0.01167
															943.5	0.983414	0.0187821	943.5	0.98699	0.0122521	943.5	0.989222	0.0110803	943.5	0.988434	0.0116111	943.5	0.987864	0.0116634
															944.5	0.983422	0.0187715	944.5	0.986996	0.0122444	944.5	0.989227	0.0110734	944.5	0.988439	0.0116042	944.5	0.98787	0.0116566
															945.5	0.983432	0.0187633	945.5	0.987003	0.0122384	945.5	0.989234	0.0110681	945.5	0.988446	0.0115989	945.5	0.987878	0.0116514
															946.5	0.983442	0.0187548	946.5	0.98701	0.0122323	946.5	0.98924	0.0110626	946.5	0.988453	0.0115934	946.5	0.987885	0.011646
															947.5	0.983452	0.0187461	947.5	0.987017	0.012226	947.5	0.989246	0.0110569	947.5	0.98846	0.0115877	947.5	0.987892	0.0116404
															948.5	0.983461	0.0187372	948.5	0.987024	0.0122195	948.5	0.989253	0.0110511	948.5	0.988466	0.0115819	948.5	0.987899	0.0116347
															949.5	0.98347	0.018728	949.5	0.98703	0.0122128	949.5	0.989258	0.0110452	949.5	0.988472	0.0115759	949.5	0.987906	0.0116289
															950.5	0.983479	0.0187186	950.5	0.987037	0.012206	950.5	0.989264	0.0110391	950.5	0.988479	0.0115698	950.5	0.987913	0.0116229
															951.5	0.983488	0.0187089	951.5	0.987043	0.012199	951.5	0.98927	0.0110328	951.5	0.988485	0.0115635	951.5	0.98792	0.0116167
															952.5	0.983496	0.018699	952.5	0.987049	0.0121918	952.5	0.989275	0.0110264	952.5	0.98849	0.011557	952.5	0.987926	0.0116104
															953.5	0.983505	0.0186888	953.5	0.987055	0.0121845	953.5	0.98928	0.0110198	953.5	0.988496	0.0115504	953.5	0.987932	0.0116039
															954.5	0.983513	0.0186783	954.5	0.98706	0.012177	954.5	0.989286	0.0110131	954.5	0.988502	0.0115436	954.5	0.987939	0.0115973
															955.5	0.983523	0.0186702	955.5	0.987067	0.0121711	955.5	0.989292	0.0110078	955.5	0.988508	0.0115383	955.5	0.987946	0.0115921
															956.5	0.983532	0.0186619	956.5	0.987074	0.012165	956.5	0.989298	0.0110024	956.5	0.988515	0.0115329	956.5	0.987954	0.0115868
															957.5	0.983542	0.0186533	957.5	0.987081	0.0121588	957.5	0.989304	0.0109968	957.5	0.988522	0.0115273	957.5	0.987961	0.0115814
															958.5	0.983551	0.0186445	958.5	0.987088	0.0121524	958.5	0.98931	0.0109911	958.5	0.988528	0.0115216	958.5	0.987968	0.0115757
															959.5	0.98356	0.0186355	959.5	0.987094	0.0121458	959.5	0.989316	0.0109853	959.5	0.988534	0.0115157	959.5	0.987975	0.01157
															960.5	0.983569	0.0186262	960.5	0.9871	0.0121391	960.5	0.989322	0.0109793	960.5	0.98854	0.0115096	960.5	0.987981	0.0115641
															961.5	0.983578	0.0186166	961.5	0.987106	0.0121322	961.5	0.989327	0.0109731	961.5	0.988546	0.0115035	961.5	0.987988	0.011558
															962.5	0.983586	0.0186069	962.5	0.987112	0.0121252	962.5	0.989333	0.0109668	962.5	0.988552	0.0114971	962.5	0.987994	0.0115518
															963.5	0.983594	0.0185968	963.5	0.987118	0.0121179	963.5	0.989338	0.0109603	963.5	0.988558	0.0114906	963.5	0.988	0.0115454
															964.5	0.983602	0.0185866	964.5	0.987124	0.0121105	964.5	0.989343	0.0109537	964.5	0.988563	0.0114839	964.5	0.988006	0.0115389
															965.5	0.983612	0.0185786	965.5	0.987131	0.0121047	965.5	0.989349	0.0109485	965.5	0.98857	0.0114787	965.5	0.988014	0.0115338
															966.5	0.983621	0.0185704	966.5	0.987138	0.0120987	966.5	0.989356	0.0109432	966.5	0.988576	0.0114734	966.5	0.988021	0.0115286
															967.5	0.983631	0.0185619	967.5	0.987144	0.0120926	967.5	0.989362	0.0109377	967.5	0.988583	0.0114679	967.5	0.988028	0.0115232
															968.5	0.98364	0.0185533	968.5	0.987151	0.0120863	968.5	0.989367	0.0109321	968.5	0.988589	0.0114622	968.5	0.988035	0.0115177
															969.5	0.983649	0.0185444	969.5	0.987157	0.0120798	969.5	0.989373	0.0109263	969.5	0.988595	0.0114564	969.5	0.988042	0.011512
															970.5	0.983657	0.0185352	970.5	0.987163	0.0120732	970.5	0.989379	0.0109204	970.5	0.988601	0.0114505	970.5	0.988048	0.0115062
															971.5	0.983666	0.0185258	971.5	0.987169	0.0120664	971.5	0.989384	0.0109143	971.5	0.988607	0.0114444	971.5	0.988055	0.0115002
															972.5	0.983674	0.0185162	972.5	0.987175	0.0120595	972.5	0.989389	0.0109081	972.5	0.988613	0.0114381	972.5	0.988061	0.0114941
															973.5	0.983682	0.0185063	973.5	0.987181	0.0120524	973.5	0.989395	0.0109017	973.5	0.988618	0.0114317	973.5	0.988067	0.0114878
															974.5	0.98369	0.0184962	974.5	0.987186	0.0120451	974.5	0.989399	0.0108952	974.5	0.988623	0.0114252	974.5	0.988073	0.0114814
															975.5	0.983699	0.0184884	975.5	0.987193	0.0120393	975.5	0.989406	0.0108901	975.5	0.98863	0.01142	975.5	0.98808	0.0114764
															976.5	0.983709	0.0184803	976.5	0.9872	0.0120334	976.5	0.989412	0.0108849	976.5	0.988637	0.0114147	976.5	0.988087	0.0114713
															977.5	0.983718	0.018472	977.5	0.987206	0.0120274	977.5	0.989418	0.0108795	977.5	0.988643	0.0114093	977.5	0.988094	0.011466
															978.5	0.983727	0.0184634	978.5	0.987213	0.0120212	978.5	0.989423	0.0108739	978.5	0.988649	0.0114038	978.5	0.988101	0.0114605
															979.5	0.983736	0.0184547	979.5	0.987219	0.0120148	979.5	0.989429	0.0108682	979.5	0.988655	0.0113981	979.5	0.988108	0.011455
															980.5	0.983744	0.0184457	980.5	0.987225	0.0120083	980.5	0.989435	0.0108624	980.5	0.988661	0.0113922	980.5	0.988114	0.0114492
															981.5	0.983753	0.0184364	981.5	0.987231	0.0120016	981.5	0.98944	0.0108564	981.5	0.988667	0.0113862	981.5	0.988121	0.0114434
															982.5	0.983761	0.0184269	982.5	0.987237	0.0119948	982.5	0.989445	0.0108503	982.5	0.988672	0.0113801	982.5	0.988127	0.0114373
															983.5	0.983769	0.0184172	983.5	0.987242	0.0119877	983.5	0.98945	0.010844	983.5	0.988678	0.0113737	983.5	0.988133	0.0114312
															984.5	0.983776	0.0184073	984.5	0.987248	0.0119806	984.5	0.989455	0.0108376	984.5	0.988683	0.0113673	984.5	0.988138	0.0114248
															985.5	0.983786	0.0183995	985.5	0.987255	0.0119749	985.5	0.989461	0.0108326	985.5	0.988689	0.0113622	985.5	0.988146	0.0114199
															986.5	0.983795	0.0183916	986.5	0.987261	0.0119691	986.5	0.989467	0.0108274	986.5	0.988696	0.011357	986.5	0.988153	0.0114148
															987.5	0.983804	0.0183834	987.5	0.987268	0.0119631	987.5	0.989473	0.0108221	987.5	0.988702	0.0113517	987.5	0.98816	0.0114096
															988.5	0.983813	0.018375	988.5	0.987274	0.011957	988.5	0.989479	0.0108166	988.5	0.988708	0.0113462	988.5	0.988166	0.0114043
															989.5	0.983822	0.0183663	989.5	0.98728	0.0119507	989.5	0.989484	0.010811	989.5	0.988714	0.0113406	989.5	0.988173	0.0113988
															990.5	0.98383	0.0183575	990.5	0.987286	0.0119443	990.5	0.98949	0.0108053	990.5	0.98872	0.0113348	990.5	0.988179	0.0113931
															991.5	0.983838	0.0183484	991.5	0.987292	0.0119377	991.5	0.989495	0.0107994	991.5	0.988726	0.0113289	991.5	0.988185	0.0113873
															992.5	0.983846	0.018339	992.5	0.987297	0.011931	992.5	0.9895	0.0107934	992.5	0.988731	0.0113229	992.5	0.988191	0.0113814
															993.5	0.983854	0.0183295	993.5	0.987303	0.0119241	993.5	0.989505	0.0107872	993.5	0.988736	0.0113166	993.5	0.988197	0.0113753
															994.5	0.983861	0.0183197	994.5	0.987308	0.011917	994.5	0.98951	0.0107809	994.5	0.988741	0.0113103	994.5	0.988203	0.0113691
															995.5	0.983871	0.018312	995.5	0.987315	0.0119114	995.5	0.989516	0.0107759	995.5	0.988748	0.0113053	995.5	0.98821	0.0113643

## Sheet: figure 3a
Sample	BWA+GATK	Pan-Genome	Pan-African-0	Pan-African-1	Pan-African-2	Pan-African-3	Pan-African-4	Pan-African-5
HG02439	0.15863	1.16669	1.11968	1.10537	1.10206	1.10049	1.09914	1.19029
HG02455	0.172498	1.17314	1.12658	1.11373	1.11058	1.10912	1.10773	1.19408
HG02470	0.133768	1.0979	1.0554	1.0432	1.04039	1.03883	1.0376	1.11826
HG02477	0.15494	1.13803	1.09038	1.07601	1.07277	1.07119	1.07005	1.16418
HG02481	0.153118	1.12402	1.0747	1.0604	1.05678	1.0551	1.05368	1.14704
HG02484	0.160091	1.15565	1.11247	1.10021	1.09747	1.09603	1.09479	1.17589
HG02496	0.141424	1.10933	1.06327	1.04875	1.0455	1.04389	1.04261	1.13254
HG02501	0.148257	1.1792	1.12953	1.11334	1.10959	1.10776	1.10626	1.20352
HG02502	0.140443	1.12906	1.08108	1.06638	1.06293	1.06148	1.06032	1.15596
HG02505	0.149111	1.15912	1.11291	1.09796	1.09468	1.09328	1.09212	1.18501
HG02536	0.155248	1.11486	1.07065	1.05701	1.05385	1.05213	1.05072	1.13376
HG02541	0.13429	1.12472	1.08096	1.06791	1.06467	1.06311	1.06169	1.14488
HG02545	0.124966	1.07139	1.02414	1.00924	1.00583	1.0042	1.00273	1.09326
HG02546	0.134609	1.05096	1.00382	0.990609	0.987421	0.986017	0.984924	1.07685
HG02549	0.145202	1.09271	1.04655	1.03316	1.03016	1.02886	1.02778	1.11709
HG02554	0.0998054	0.938637	0.891546	0.877212	0.873916	0.872344	0.870935	0.963268
HG02555	0.131663	1.08904	1.04261	1.02904	1.02601	1.0246	1.02353	1.11354
HG02557	0.148516	1.16812	1.12076	1.10684	1.10339	1.10163	1.10022	1.1923
HG02558	0.132921	1.03926	0.992927	0.979737	0.976649	0.975391	0.974368	1.06491
HG02568	0.136487	1.11509	1.06909	1.05503	1.0519	1.05052	1.04928	1.14136
HG02577	0.154505	1.15967	1.1129	1.09894	1.09583	1.0945	1.09341	1.18596
HG02580	0.118876	0.980914	0.93268	0.917409	0.914158	0.91277	0.911592	1.00937
HG02759	0.121714	1.03109	0.988218	0.975308	0.97257	0.971148	0.969885	1.05101
HG02760	0.16177	1.19194	1.14524	1.131	1.12757	1.12613	1.12494	1.21827
HG02763	0.175267	1.25283	1.20498	1.19061	1.18754	1.18621	1.18509	1.27836
HG02819	0.142636	1.11228	1.06933	1.05573	1.05271	1.05116	1.04983	1.13327
HG02820	0.171597	1.20343	1.1568	1.14321	1.14022	1.13883	1.13775	1.22853
HG02854	0.160774	1.19321	1.14726	1.13369	1.13066	1.12912	1.12777	1.21636
HG02855	0.156026	1.17185	1.1248	1.11068	1.10761	1.10627	1.10516	1.19729
HG02870	0.154592	1.16466	1.12077	1.10808	1.10535	1.10409	1.10303	1.18955
HG02878	0.120156	1.01399	0.971466	0.960068	0.957542	0.956226	0.95506	1.03662
HG02879	0.119154	0.990571	0.945563	0.932717	0.929821	0.928589	0.927637	1.01497
HG02881	0.158482	1.184	1.14119	1.12885	1.12596	1.1245	1.12317	1.20466
HG02882	0.139684	1.07391	1.02806	1.01498	1.01199	1.01077	1.0097	1.0982
HG02982	0.159388	1.09057	1.04404	1.02974	1.02666	1.02499	1.02363	1.11395
HG02983	0.137231	1.04091	0.994539	0.980953	0.977787	0.976402	0.975225	1.06818
HG03024	0.197525	1.38183	1.33508	1.32153	1.31806	1.31631	1.31469	1.40241
HG03025	0.154167	1.06619	1.01747	1.00229	0.998981	0.997505	0.996408	1.09232
HG03077	0.14845	1.11158	1.0638	1.05023	1.04713	1.04558	1.04423	1.13569
HG03079	0.130967	0.975028	0.9272	0.912133	0.90899	0.907638	0.906524	1.0015
HG03082	0.165744	1.17188	1.12658	1.11332	1.11033	1.10914	1.10807	1.19836
HG03086	0.162198	1.22245	1.17478	1.15915	1.15536	1.15374	1.15236	1.25076
HG03091	0.125014	1.00771	0.960563	0.946889	0.9438	0.942463	0.941307	1.03342
HG03095	0.145934	1.11814	1.06995	1.05448	1.05123	1.04982	1.04865	1.14471
HG03166	0.152412	1.24845	1.20063	1.18525	1.18164	1.17994	1.17853	1.27428
HG03175	0.133945	1.17149	1.12141	1.10572	1.10206	1.10041	1.09892	1.2008
HG03189	0.100915	0.875311	0.827775	0.813144	0.809972	0.808684	0.807641	0.903189
HG03190	0.203272	1.42751	1.38024	1.36649	1.36316	1.36127	1.35981	1.45172
HG03193	0.119917	1.01198	0.966459	0.952711	0.949507	0.947937	0.946591	1.03513
HG03202	0.133466	1.12658	1.07911	1.06524	1.06181	1.06016	1.05875	1.14965
HG03224	0.122618	1.0488	1.0067	0.994024	0.991228	0.989713	0.988455	1.07076
HG03225	0.11643	0.964632	0.921286	0.907749	0.905043	0.903539	0.902312	0.985228
HG03240	0.139106	1.09612	1.05319	1.04046	1.03743	1.03595	1.03463	1.11782
HG03241	0.154543	1.1143	1.06757	1.05383	1.05079	1.0495	1.04845	1.13881
HG03246	0.137045	1.13636	1.08967	1.07521	1.07178	1.07003	1.0686	1.16014
HG03247	0.130424	1.11283	1.06536	1.0507	1.0473	1.04588	1.0447	1.13979
HG03265	0.159255	1.25452	1.20739	1.19361	1.19032	1.18849	1.18702	1.27937
HG03297	0.151961	1.08383	1.03643	1.0237	1.02074	1.01928	1.01824	1.10888
HG03298	0.146322	1.10334	1.05717	1.04332	1.04001	1.0385	1.03715	1.12534
HG03303	0.120067	1.04277	0.995346	0.98097	0.977741	0.976365	0.975282	1.0707
HG03304	0.139143	1.12504	1.07612	1.06229	1.0589	1.05728	1.05592	1.15065
HG03311	0.126476	1.06117	1.0155	1.00076	0.997488	0.99584	0.994586	1.08481
HG03313	0.152695	1.24642	1.19728	1.18326	1.1796	1.17787	1.17632	1.27129
HG03351	0.157289	1.23746	1.18754	1.17382	1.17036	1.16875	1.16754	1.26356
HG03352	0.140362	1.1596	1.10985	1.09466	1.0911	1.08934	1.08781	1.18492
HG03354	0.139656	1.16777	1.11716	1.10166	1.09803	1.09639	1.09511	1.19586
HG03363	0.182675	1.23573	1.18836	1.17449	1.17135	1.16995	1.16885	1.26144
HG03372	0.104606	0.94479	0.896904	0.880882	0.87759	0.876148	0.875074	0.972818
HG03378	0.121357	1.01978	0.97498	0.961229	0.958301	0.957007	0.955961	1.04472
HG03382	0.191343	1.37815	1.32961	1.31549	1.31198	1.31021	1.30856	1.4045
HG03394	0.116855	1.0201	0.972213	0.957325	0.953956	0.952309	0.950834	1.0453
HG03432	0.145385	1.08139	1.03453	1.02108	1.01786	1.0162	1.01481	1.10264
HG03457	0.23428	1.40406	1.35533	1.34164	1.33828	1.33644	1.33495	1.42754
HG03499	0.132327	1.09054	1.04156	1.02816	1.02495	1.02347	1.02229	1.11742
HG03511	0.118332	1.03365	0.990141	0.977171	0.974387	0.973197	0.972205	1.05846
HG03517	0.127733	1.06571	1.01825	1.00596	1.00278	1.00136	1.00016	1.09257
HG03518	0.148114	1.20328	1.15565	1.14117	1.13751	1.13572	1.13412	1.22787
HG03520	0.118749	0.977595	0.931569	0.917782	0.914975	0.913658	0.912652	1.00317
HG03521	0.131571	1.06087	1.01327	0.999148	0.995794	0.99413	0.992777	1.08306
HG03538	0.164613	1.12861	1.08292	1.06905	1.06609	1.06472	1.06349	1.15076
HG03539	0.138625	1.11061	1.06643	1.05292	1.04984	1.04853	1.04747	1.13662
HG03558	0.129265	1.06353	1.01729	1.00341	1.00023	0.998847	0.997711	1.08945
HG03567	0.143359	1.1355	1.08999	1.07532	1.0721	1.07075	1.06971	1.16301
NA18864	0.162099	1.13909	1.09372	1.08006	1.07708	1.07574	1.07471	1.16579
NA18865	0.12927	1.07851	1.03428	1.01928	1.01634	1.01482	1.01351	1.10148
NA18874	0.154101	1.21281	1.16286	1.14853	1.14489	1.143	1.14153	1.23789
NA18876	0.181918	1.18513	1.13617	1.12061	1.1173	1.11588	1.1147	1.21186
NA18877	0.151313	1.13873	1.09372	1.07927	1.07626	1.0747	1.07337	1.16085
NA18878	0.139865	1.1305	1.08165	1.06763	1.06396	1.0623	1.0611	1.15796
NA18879	0.133726	1.13149	1.08318	1.06868	1.06519	1.06343	1.06193	1.15645
NA18881	0.142326	1.14229	1.09465	1.0816	1.07832	1.07681	1.0756	1.16974
NA18915	0.131828	1.11788	1.06971	1.05613	1.05274	1.0511	1.0497	1.14214
NA19149	0.147316	1.09188	1.0436	1.02941	1.02617	1.0247	1.02355	1.11762
NA19184	0.148067	1.10881	1.06437	1.04936	1.04634	1.0449	1.0437	1.13166
NA19185	0.161237	1.05582	1.01113	0.998255	0.995381	0.994048	0.993065	1.07949
NA19189	0.151718	1.08335	1.03787	1.02304	1.01996	1.01831	1.01696	1.10507
NA19197	0.122365	0.974079	0.927319	0.913476	0.910369	0.908989	0.907962	1.0011
NA19214	0.112398	0.987009	0.942787	0.930284	0.927415	0.926237	0.925293	1.01322
NA19222	0.139962	1.10923	1.06076	1.04585	1.04247	1.04101	1.0398	1.13663
NA19223	0.137724	1.10429	1.05503	1.0395	1.03601	1.03438	1.03296	1.12853
NA19235	0.135957	1.10111	1.05333	1.04048	1.03721	1.03575	1.03456	1.12795
NA19236	0.146344	1.13375	1.08616	1.07006	1.06661	1.06497	1.06362	1.15666
NA19238	0.183805	1.16081	1.11144	1.0976	1.09433	1.09286	1.09165	1.18714
NA19247	0.155708	1.11102	1.06676	1.05348	1.05063	1.04938	1.04834	1.13664
NA19248	0.129422	1.11098	1.06597	1.05172	1.04861	1.047	1.04567	1.13344
NA19256	0.171807	1.26352	1.22022	1.20732	1.20439	1.20273	1.20153	1.28386
NA19430	0.12004	1.07413	1.02795	1.01336	1.01012	1.00847	1.00712	1.09418
NA19443	0.127251	1.05978	1.01578	1.00109	0.998123	0.996578	0.995266	1.08278
NA19448	0.124265	1.02346	0.97653	0.961515	0.958016	0.956396	0.955086	1.04769
NA19451	0.105748	0.92562	0.879141	0.864894	0.861715	0.86003	0.858663	0.948239
NA19452	0.125586	1.05606	1.01244	0.998729	0.995695	0.994138	0.992875	1.07648
NA19454	0.126199	1.04077	0.998522	0.985319	0.982443	0.980954	0.979713	1.05968
NA19455	0.110292	0.957481	0.911743	0.897778	0.894666	0.893164	0.891913	0.978689
NA19457	0.115181	0.945263	0.89858	0.88442	0.881439	0.880014	0.878974	0.970605
NA19461	0.12322	1.04812	1.00461	0.990532	0.987625	0.986067	0.984822	1.0692
NA19462	0.118922	0.984078	0.938729	0.925242	0.922175	0.920802	0.919807	1.00947
NA19463	0.101971	0.880253	0.830595	0.81482	0.81153	0.810065	0.808893	0.909805
NA19466	0.144638	1.09528	1.04931	1.03553	1.03226	1.03068	1.02945	1.11703
NA19467	0.133058	1.04091	0.994327	0.98049	0.977254	0.975907	0.974835	1.06727
NA19468	0.11165	0.944363	0.900305	0.887661	0.884848	0.883581	0.882506	0.968901
NA19471	0.13445	1.05048	1.00552	0.992117	0.989141	0.987831	0.986764	1.07535
NA19472	0.129313	1.01662	0.971555	0.957851	0.954836	0.953537	0.952476	1.04248
NA19473	0.128019	1.016	0.970985	0.958489	0.955732	0.954491	0.953566	1.04062
NA19474	0.130481	1.04018	0.991545	0.975221	0.971737	0.970278	0.9691	1.06967
NA19475	0.125973	1.01588	0.971275	0.957306	0.954369	0.953084	0.952043	1.0414
NA19913	0.16519	1.12335	1.08033	1.06739	1.06465	1.0635	1.06259	1.14702
NA19922	0.165422	1.19852	1.15242	1.13806	1.13463	1.13289	1.13139	1.21889
NA19923	0.174909	1.13987	1.09265	1.07868	1.07563	1.07421	1.07306	1.16468
NA19984	0.114259	0.94882	0.904595	0.890943	0.887915	0.88632	0.885012	0.968283
NA20274	0.147869	1.15237	1.10882	1.09465	1.09166	1.09036	1.08931	1.17539
NA20298	0.172962	1.28652	1.23414	1.21923	1.2153	1.2134	1.21173	1.31407
NA20318	0.163839	1.24487	1.19721	1.18326	1.17976	1.17805	1.1766	1.26621
NA20320	0.326604	1.76875	1.72571	1.71137	1.70779	1.7063	1.70511	1.79321
NA20321	0.158343	1.20002	1.14998	1.13653	1.13296	1.13144	1.13025	1.22646
NA20339	0.195556	1.19726	1.14963	1.13543	1.13216	1.13069	1.12959	1.22256
NA20351	0.165171	1.12818	1.08091	1.06575	1.06233	1.06059	1.05908	1.14913
NA20355	0.185654	1.26094	1.21335	1.20005	1.19665	1.1952	1.19405	1.28587
NA20357	0.200019	1.24789	1.19875	1.18447	1.18106	1.17947	1.17826	1.27467
NA20359	0.153234	1.15549	1.10747	1.09367	1.09039	1.08898	1.0878	1.18026
NA20362	0.131744	1.04576	0.998424	0.984055	0.980734	0.979083	0.977695	1.06789
NA20412	0.193738	1.18686	1.13962	1.12574	1.1225	1.12103	1.11988	1.21046

## Sheet: figure 3b
Sample	BWA+GATK	Pan-Genome	Pan-African-0	Pan-African-1	Pan-African-2	Pan-African-3	Pan-African-4	Pan-African-5
HG02439	2.74451	2.13208	1.99244	1.966	1.94821	1.94071	1.93545	2.0422
HG02455	2.4861	1.99866	1.89626	1.87715	1.86546	1.86095	1.85596	1.91338
HG02470	2.45793	1.96345	1.84247	1.82681	1.81173	1.80494	1.79998	1.88758
HG02477	2.40348	1.94886	1.81138	1.79768	1.78201	1.77391	1.76914	1.88535
HG02481	2.72794	2.18591	2.05444	2.0321	2.01806	2.01081	2.00492	2.11802
HG02484	2.4992	1.96323	1.84521	1.82684	1.81446	1.80865	1.80412	1.8837
HG02496	2.46726	1.99773	1.85425	1.8319	1.8153	1.80725	1.80187	1.92724
HG02501	2.69029	2.1456	2.01712	1.99189	1.97468	1.96569	1.96055	2.06696
HG02502	2.47335	2.02079	1.89235	1.8826	1.86852	1.86013	1.85589	1.94996
HG02505	2.55407	2.00081	1.88659	1.87751	1.86507	1.85799	1.85154	1.9489
HG02536	2.40388	1.9204	1.8026	1.77954	1.76452	1.75732	1.75208	1.83732
HG02541	2.55903	2.05359	1.9174	1.90079	1.88633	1.87968	1.87329	1.9606
HG02545	2.37152	1.98615	1.86163	1.84307	1.82637	1.81856	1.8133	1.89806
HG02546	2.21533	1.85567	1.73473	1.72466	1.7117	1.7052	1.70044	1.7947
HG02549	2.30344	1.86217	1.74412	1.73381	1.72112	1.71424	1.71088	1.80243
HG02554	2.51797	1.997	1.86628	1.85086	1.83809	1.83048	1.82459	1.90685
HG02555	2.42354	1.91711	1.79938	1.78512	1.76851	1.76013	1.75568	1.85532
HG02557	2.62784	2.09186	1.96804	1.95355	1.93953	1.93203	1.92938	2.01123
HG02558	2.40606	1.96991	1.83302	1.82142	1.80222	1.79534	1.78946	1.90764
HG02568	2.58817	2.08994	1.94461	1.93311	1.9176	1.91005	1.90602	2.01183
HG02577	2.22835	1.92574	1.79159	1.77564	1.75984	1.75415	1.74909	1.86144
HG02580	2.27677	1.86568	1.72997	1.71409	1.69782	1.68915	1.6846	1.80398
HG02759	2.50442	1.96465	1.83054	1.81396	1.80076	1.79416	1.79002	1.87202
HG02760	2.46937	2.02737	1.90289	1.89525	1.88446	1.87897	1.87431	1.95193
HG02763	2.60563	2.1408	2.01028	1.99159	1.97396	1.96544	1.96083	2.06934
HG02819	2.53402	2.0444	1.9087	1.88919	1.87419	1.86669	1.86171	1.95433
HG02820	2.6445	2.19321	2.06688	2.05328	2.03965	2.03167	2.02832	2.12425
HG02854	2.69385	2.22097	2.07717	2.05298	2.03445	2.02699	2.02308	2.14112
HG02855	2.82003	2.20019	2.07971	2.06385	2.04885	2.0416	2.03793	2.12773
HG02870	2.66685	2.17864	2.01191	1.99131	1.9747	1.96611	1.96194	2.09121
HG02878	2.41568	1.98026	1.85019	1.83308	1.81758	1.80977	1.80519	1.90959
HG02879	2.31625	1.97919	1.83939	1.82359	1.80992	1.80188	1.79853	1.90108
HG02881	2.37102	2.14197	2.00068	1.98838	1.97713	1.97022	1.96488	2.0489
HG02882	2.53978	2.00652	1.88226	1.87456	1.86054	1.85336	1.84694	1.9404
HG02982	2.53472	2.05003	1.91251	1.8954	1.88158	1.87466	1.87009	1.96351
HG02983	2.36986	1.93963	1.81292	1.79791	1.78291	1.77601	1.7707	1.87059
HG03024	2.69017	2.38748	2.23234	2.20585	2.18794	2.17885	2.17354	2.27042
HG03025	2.35773	1.97773	1.84787	1.8404	1.82559	1.81851	1.81509	1.91018
HG03077	2.57414	2.11442	1.98987	1.97176	1.95536	1.94764	1.94455	2.03489
HG03079	2.43643	1.9489	1.79827	1.78189	1.7642	1.75593	1.75078	1.87198
HG03082	2.37922	2.06012	1.92395	1.91184	1.89729	1.88862	1.88475	1.98154
HG03086	2.10627	2.05206	1.90371	1.88269	1.86366	1.85438	1.84947	1.98871
HG03091	2.41994	1.96163	1.81955	1.80851	1.79861	1.79223	1.78708	1.88547
HG03095	2.52546	2.09266	1.95946	1.95192	1.94005	1.93367	1.92958	2.01342
HG03166	2.69939	2.19303	2.05913	2.04127	2.02684	2.01807	2.01267	2.12263
HG03175	2.84151	2.30982	2.16779	2.14768	2.13277	2.12419	2.11904	2.2231
HG03189	2.32168	1.82249	1.69401	1.67826	1.66376	1.65674	1.6529	1.75242
HG03190	2.61587	2.27751	2.14509	2.1161	2.09701	2.08768	2.08405	2.2159
HG03193	2.58599	2.15295	1.99151	1.96958	1.95279	1.94354	1.93854	2.04243
HG03202	2.38562	2.06836	1.94481	1.92352	1.90829	1.90031	1.89614	1.98307
HG03224	2.48196	1.96835	1.83531	1.81061	1.79554	1.78524	1.78089	1.89219
HG03225	2.67978	1.97865	1.84682	1.82453	1.80893	1.8017	1.79702	1.88427
HG03240	2.6366	2.13558	2.01358	1.99634	1.98148	1.97267	1.96622	2.05587
HG03241	2.42308	2.04297	1.87902	1.86441	1.84883	1.841	1.83675	1.94989
HG03246	2.77746	2.15989	2.0413	2.01858	2.00181	1.99225	1.98621	2.07099
HG03247	2.38879	2.0193	1.88381	1.86987	1.85651	1.84928	1.84432	1.94484
HG03265	2.50082	2.18824	2.0576	2.03312	2.02206	2.01516	2.00995	2.10406
HG03297	2.31332	1.87778	1.75968	1.73953	1.72379	1.71505	1.7115	1.81814
HG03298	2.54329	2.04535	1.90859	1.88324	1.86504	1.85744	1.85119	1.96096
HG03303	2.50233	2.02287	1.88408	1.86831	1.854	1.84495	1.84218	1.94699
HG03304	2.45196	2.05178	1.92834	1.90907	1.893	1.88538	1.88068	1.96341
HG03311	2.6166	2.07993	1.93275	1.90595	1.88389	1.87243	1.8647	2.00659
HG03313	2.46955	2.14728	2.01522	1.98703	1.97001	1.96294	1.95818	2.06979
HG03351	2.42283	2.18478	2.0452	2.02487	2.00791	1.9996	1.99483	2.09688
HG03352	2.42428	2.05343	1.93244	1.90898	1.89251	1.88395	1.87871	1.97358
HG03354	2.48625	2.03185	1.91366	1.89266	1.87542	1.86794	1.86306	1.96476
HG03363	2.55456	2.02124	1.91743	1.90805	1.89449	1.88756	1.88276	1.97166
HG03372	2.31963	1.89622	1.78003	1.77211	1.76101	1.75599	1.75218	1.83678
HG03378	2.53719	1.95968	1.82483	1.80945	1.79591	1.78915	1.78391	1.88027
HG03382	2.70717	2.31623	2.18581	2.16086	2.14412	2.13452	2.12902	2.23471
HG03394	2.48889	2.02557	1.88747	1.87215	1.86032	1.85373	1.84792	1.92598
HG03432	2.36473	1.9895	1.8594	1.83686	1.8203	1.8122	1.80757	1.90064
HG03457	2.71591	2.38	2.2151	2.19351	2.17769	2.16913	2.16174	2.27116
HG03499	2.24712	1.9515	1.82204	1.80919	1.7933	1.78774	1.78245	1.8849
HG03511	2.47338	1.95626	1.82176	1.80626	1.79018	1.7827	1.7791	1.88602
HG03517	2.18609	1.8886	1.76857	1.75915	1.74642	1.73934	1.73479	1.81997
HG03518	2.6812	2.24885	2.11888	2.09894	2.0851	2.07674	2.07185	2.1519
HG03520	2.33042	1.84364	1.71073	1.69688	1.68081	1.6731	1.66871	1.78284
HG03521	2.46178	1.98302	1.86464	1.84715	1.835	1.82751	1.82348	1.88574
HG03538	2.76865	2.18049	2.04237	2.02422	2.01003	2.00367	1.9989	2.08029
HG03539	2.5642	2.00727	1.8845	1.87178	1.86202	1.85427	1.84935	1.94186
HG03558	2.30209	1.97767	1.83909	1.82761	1.81051	1.80126	1.79459	1.91582
HG03567	2.67217	2.10985	1.97007	1.95549	1.93745	1.92999	1.92702	2.03964
NA18864	2.62026	2.04071	1.89104	1.87509	1.85963	1.85032	1.84632	1.96387
NA18865	2.76952	2.04163	1.90487	1.87664	1.8604	1.85214	1.84752	1.95275
NA18874	2.44817	2.0157	1.881	1.86259	1.84728	1.84065	1.83583	1.93428
NA18876	2.58003	2.16113	2.02816	2.01295	1.9977	1.99027	1.98454	2.10122
NA18877	2.74701	2.08779	1.93271	1.90493	1.8879	1.87839	1.87395	1.9885
NA18878	2.37504	1.98083	1.86044	1.85321	1.8403	1.83366	1.82787	1.90527
NA18879	2.55245	2.07165	1.94649	1.92986	1.91504	1.90827	1.90389	1.99892
NA18881	2.27419	2.00683	1.89272	1.87675	1.86347	1.85369	1.84925	1.95113
NA18915	2.39017	2.03745	1.9065	1.88225	1.86411	1.85599	1.85206	1.95532
NA19149	2.31867	1.93645	1.78465	1.77049	1.7578	1.75056	1.74565	1.84735
NA19184	2.66608	2.11665	1.94292	1.9192	1.90333	1.89499	1.89087	1.98854
NA19185	2.19816	1.89401	1.75571	1.74518	1.73143	1.72376	1.72005	1.81816
NA19189	2.63007	2.04318	1.89059	1.87386	1.85939	1.85154	1.84736	1.9384
NA19197	2.26649	1.77145	1.63601	1.61768	1.60207	1.59429	1.59143	1.70208
NA19214	2.40773	1.97674	1.86793	1.85289	1.83811	1.83205	1.82873	1.92031
NA19222	2.40088	1.98505	1.85147	1.83665	1.82156	1.8142	1.80933	1.92042
NA19223	2.61034	2.06818	1.94442	1.92741	1.9148	1.90696	1.90345	1.97614
NA19235	2.16721	1.91095	1.77004	1.75438	1.74053	1.73297	1.72856	1.84411
NA19236	2.57932	2.02802	1.8978	1.88016	1.86535	1.85745	1.85247	1.94188
NA19238	2.39891	2.05999	1.93303	1.91493	1.90017	1.89208	1.88934	1.99484
NA19247	2.62295	1.96071	1.83909	1.82316	1.81021	1.80237	1.79904	1.89552
NA19248	2.6943	2.0999	1.96897	1.95159	1.93927	1.93099	1.92579	2.01254
NA19256	2.68074	2.20279	2.04908	2.02526	2.01049	2.0007	1.99616	2.10437
NA19430	2.46069	2.00627	1.8769	1.85853	1.84568	1.83651	1.83078	1.9163
NA19443	2.68679	1.97323	1.84515	1.82322	1.80726	1.79933	1.79504	1.89422
NA19448	2.3432	1.93655	1.79054	1.7702	1.75778	1.74938	1.74516	1.84988
NA19451	2.21025	1.8958	1.73307	1.71092	1.68677	1.67591	1.6683	1.79191
NA19452	2.51235	1.99212	1.84739	1.82502	1.8085	1.80021	1.79453	1.9041
NA19454	2.46796	1.91223	1.78321	1.76222	1.74689	1.73824	1.73398	1.82168
NA19455	2.37782	1.86167	1.7519	1.73381	1.7223	1.71645	1.71138	1.77064
NA19457	2.29892	1.78751	1.64936	1.63281	1.61933	1.61009	1.60685	1.71069
NA19461	2.6289	1.94596	1.80311	1.78146	1.76608	1.75742	1.75277	1.85143
NA19462	2.29626	1.84466	1.72062	1.70802	1.69526	1.68667	1.68397	1.77201
NA19463	2.24585	1.74337	1.62367	1.61058	1.59898	1.59193	1.58887	1.67101
NA19466	2.45106	1.90843	1.78206	1.76047	1.74047	1.7321	1.72592	1.83954
NA19467	2.44829	1.94535	1.80912	1.79902	1.78372	1.77852	1.77252	1.85819
NA19468	2.08203	1.74543	1.59702	1.58321	1.56568	1.55797	1.55392	1.66774
NA19471	2.4955	1.95205	1.82394	1.81038	1.7952	1.78762	1.78296	1.87967
NA19472	2.40073	1.90068	1.77696	1.76278	1.74975	1.74195	1.738	1.83357
NA19473	2.4194	1.84795	1.72874	1.71857	1.70513	1.69735	1.69403	1.78857
NA19474	2.58273	1.93656	1.79607	1.78376	1.76558	1.7594	1.75345	1.86226
NA19475	2.4657	1.88807	1.74852	1.73215	1.71949	1.71075	1.7067	1.81623
NA19913	2.53742	1.99619	1.84742	1.83335	1.82173	1.81351	1.80819	1.92317
NA19922	2.24242	1.96934	1.83247	1.80565	1.78442	1.77678	1.76974	1.88393
NA19923	2.48918	2.03262	1.90303	1.89286	1.87884	1.8711	1.86549	1.95472
NA19984	2.3264	1.99393	1.83951	1.81499	1.79881	1.78991	1.78405	1.87638
NA20274	2.49254	2.062	1.93494	1.91759	1.90096	1.8925	1.88817	2.00633
NA20298	2.58869	2.20588	2.05555	2.03174	2.01427	2.00482	1.99808	2.10864
NA20318	2.48686	2.07052	1.92657	1.90615	1.8883	1.87862	1.87226	1.97493
NA20320	2.7826	2.63386	2.50032	2.48679	2.47322	2.46695	2.46444	2.56531
NA20321	2.27979	1.92079	1.79133	1.77887	1.76368	1.7576	1.7515	1.85744
NA20339	2.43374	2.05958	1.92068	1.91223	1.90047	1.8918	1.88838	1.98164
NA20351	2.46514	2.04532	1.90971	1.88883	1.87354	1.86712	1.86131	1.95687
NA20355	2.15163	2.06329	1.91948	1.89972	1.88042	1.87265	1.86825	1.99041
NA20357	2.54014	2.12001	1.98207	1.96644	1.94939	1.9411	1.93684	2.05277
NA20359	2.01654	1.96564	1.83463	1.82176	1.80605	1.79878	1.79372	1.90675
NA20362	2.41748	2.03703	1.89247	1.86992	1.85071	1.84208	1.8358	1.94946
NA20412	2.30181	1.98276	1.85918	1.83773	1.82012	1.81178	1.80623	1.92879

## Sheet: figure 3c
Sample	BWA+GATK	Pan-Genome	Pan-African-0	Pan-African-1	Pan-African-2	Pan-African-3	Pan-African-4	Pan-African-5
HG02439	4.98934	4.5081	4.67885	4.63035	4.62183	4.61032	4.61601	4.57959
HG02455	4.7008	4.25958	4.42637	4.39868	4.39717	4.38776	4.38897	4.32792
HG02470	4.89374	4.41776	4.6165	4.57783	4.56856	4.5605	4.56393	4.49712
HG02477	4.61788	4.17914	4.33596	4.30848	4.29763	4.29033	4.29632	4.24667
HG02481	5.12795	4.69331	4.89021	4.85275	4.83664	4.82145	4.82249	4.76876
HG02484	4.81983	4.31871	4.44972	4.41779	4.41182	4.40518	4.40521	4.39049
HG02496	4.86825	4.46267	4.67917	4.64381	4.6433	4.63158	4.63801	4.5361
HG02501	4.99662	4.51686	4.66739	4.61994	4.61042	4.59888	4.6028	4.58575
HG02502	4.63223	4.22023	4.36431	4.33307	4.33003	4.32115	4.32765	4.27997
HG02505	4.78995	4.34885	4.54221	4.5045	4.50038	4.49417	4.50387	4.41931
HG02536	5.05685	4.58603	4.76327	4.72377	4.71152	4.70154	4.70715	4.66666
HG02541	5.22902	4.7922	4.99047	4.95507	4.9501	4.94113	4.94474	4.85227
HG02545	4.81618	4.42479	4.62371	4.59581	4.59001	4.57476	4.57886	4.49217
HG02546	4.4766	4.10316	4.26948	4.24443	4.24115	4.23033	4.23792	4.15605
HG02549	4.45474	4.04965	4.23062	4.19264	4.18616	4.17996	4.18611	4.11691
HG02554	5.18518	4.79463	5.03975	5.00748	4.99269	4.97883	4.98294	4.86857
HG02555	4.48327	4.07667	4.29063	4.2599	4.25574	4.24668	4.25616	4.13657
HG02557	5.04587	4.5735	4.76172	4.72128	4.71011	4.70044	4.70391	4.64336
HG02558	4.54627	4.15042	4.28935	4.25552	4.24722	4.24389	4.25589	4.21722
HG02568	4.52168	4.10106	4.29619	4.27411	4.27372	4.2641	4.27332	4.15797
HG02577	4.58334	4.23367	4.43249	4.40683	4.40274	4.39802	4.4077	4.2939
HG02580	4.65888	4.26952	4.4449	4.41628	4.40342	4.3997	4.41183	4.33496
HG02759	4.90066	4.44797	4.60823	4.57362	4.57505	4.56554	4.56779	4.52282
HG02760	4.77357	4.37627	4.63545	4.60528	4.59512	4.58259	4.59109	4.4416
HG02763	4.50638	4.06895	4.24053	4.19878	4.19059	4.1805	4.183	4.12869
HG02819	5.12582	4.65596	4.95496	4.92438	4.92	4.90802	4.91417	4.71769
HG02820	4.64513	4.26019	4.51594	4.48516	4.47501	4.47035	4.47715	4.32162
HG02854	4.95801	4.53469	4.71157	4.67884	4.67902	4.66206	4.66305	4.60477
HG02855	4.90931	4.46074	4.67368	4.6318	4.62028	4.61035	4.6167	4.52335
HG02870	4.75166	4.36109	4.62613	4.59758	4.57998	4.56601	4.57555	4.41079
HG02878	4.76924	4.37974	4.56249	4.52543	4.51456	4.50249	4.50929	4.45281
HG02879	4.54061	4.22908	4.51092	4.48005	4.47554	4.46292	4.47214	4.29006
HG02881	4.72665	4.35936	4.56545	4.5239	4.51261	4.50359	4.50594	4.42075
HG02882	4.67943	4.26292	4.45266	4.41822	4.42292	4.41161	4.41927	4.33213
HG02982	4.94395	4.49419	4.65785	4.61467	4.61406	4.6094	4.61391	4.56354
HG02983	4.63393	4.26096	4.48536	4.44792	4.44337	4.43572	4.44097	4.31834
HG03024	5.05552	4.62385	4.84989	4.80705	4.79221	4.77965	4.78007	4.68459
HG03025	4.67077	4.25543	4.43919	4.40107	4.39585	4.39552	4.40249	4.32495
HG03077	4.85353	4.43535	4.606	4.56591	4.56031	4.54944	4.55606	4.5019
HG03079	4.80026	4.43309	4.6296	4.59599	4.59178	4.58191	4.59285	4.50215
HG03082	4.58224	4.22864	4.4114	4.37884	4.37519	4.36664	4.37475	4.28912
HG03086	4.59397	4.29607	4.49581	4.46363	4.45463	4.43781	4.44271	4.36932
HG03091	4.59112	4.21007	4.46133	4.4338	4.42908	4.41627	4.42161	4.26042
HG03095	4.79984	4.40954	4.60515	4.56943	4.56264	4.55041	4.55352	4.47294
HG03166	5.23033	4.74762	4.96824	4.93294	4.92047	4.91208	4.91633	4.82632
HG03175	5.05645	4.62112	4.79934	4.76576	4.7643	4.75462	4.75658	4.67792
HG03189	4.60922	4.24693	4.4271	4.39573	4.40037	4.3942	4.39911	4.31448
HG03190	4.94594	4.46257	4.61664	4.57722	4.56385	4.5523	4.5554	4.54745
HG03193	5.12305	4.73716	4.91964	4.87494	4.8717	4.85752	4.86122	4.80456
HG03202	4.96943	4.58048	4.77899	4.73818	4.72283	4.70633	4.7097	4.64244
HG03224	5.14397	4.69323	4.90179	4.87243	4.87121	4.86049	4.86477	4.77002
HG03225	5.09584	4.6503	4.8124	4.77647	4.78063	4.77258	4.77698	4.72454
HG03240	5.21132	4.76864	4.95575	4.91321	4.90694	4.88877	4.89438	4.84885
HG03241	4.57376	4.18516	4.40754	4.372	4.36751	4.35958	4.36559	4.24127
HG03246	5.15807	4.69981	4.86307	4.81845	4.81335	4.8026	4.80783	4.76983
HG03247	4.78074	4.36821	4.59121	4.55639	4.55288	4.54761	4.55165	4.42649
HG03265	5.06315	4.65787	4.85592	4.82112	4.81324	4.80065	4.79905	4.72498
HG03297	4.50157	4.10687	4.30282	4.27651	4.27054	4.26412	4.27487	4.16547
HG03298	5.09739	4.6444	4.75879	4.7085	4.69348	4.68039	4.67971	4.71888
HG03303	4.80199	4.40843	4.60592	4.56738	4.56221	4.55471	4.56335	4.47662
HG03304	4.81649	4.40069	4.58907	4.54869	4.54059	4.52857	4.52833	4.4717
HG03311	5.18261	4.7915	5.04774	5.01133	4.98943	4.97443	4.97897	4.86745
HG03313	5.07154	4.64346	4.79548	4.74676	4.73822	4.7252	4.72895	4.70831
HG03351	4.5861	4.2263	4.42366	4.38666	4.37043	4.35753	4.36446	4.26804
HG03352	5.0598	4.61567	4.7682	4.72875	4.72069	4.70838	4.70841	4.69479
HG03354	4.65065	4.19884	4.35215	4.31023	4.30073	4.29074	4.29599	4.27121
HG03363	4.72261	4.23229	4.36992	4.33701	4.33145	4.32443	4.32788	4.29745
HG03372	4.49642	4.11604	4.28157	4.24227	4.23945	4.23534	4.24003	4.18618
HG03378	4.8131	4.38799	4.60014	4.5624	4.56171	4.55906	4.56072	4.45541
HG03382	5.14922	4.69064	4.88722	4.84244	4.8362	4.82279	4.82752	4.76422
HG03394	4.89754	4.46944	4.6098	4.5728	4.57066	4.56168	4.56277	4.54128
HG03432	4.96539	4.55772	4.68188	4.64967	4.64488	4.6365	4.63819	4.63064
HG03457	5.0677	4.62838	4.83052	4.79529	4.78398	4.76841	4.77284	4.69459
HG03499	4.6308	4.23739	4.42929	4.39108	4.38816	4.38143	4.38886	4.29734
HG03511	4.5771	4.17708	4.36386	4.33305	4.33829	4.32984	4.3368	4.24558
HG03517	4.61139	4.25507	4.40933	4.37383	4.36703	4.35745	4.36608	4.31805
HG03518	5.00853	4.56159	4.72424	4.67673	4.66628	4.65206	4.65061	4.63513
HG03520	4.57153	4.17148	4.31946	4.29388	4.29655	4.28681	4.29376	4.23993
HG03521	5.1206	4.68633	4.86624	4.82619	4.81127	4.79774	4.79566	4.7548
HG03538	5.2201	4.76785	4.97127	4.93442	4.92341	4.91611	4.91727	4.83488
HG03539	4.97639	4.57441	4.84914	4.82869	4.81541	4.81039	4.81798	4.63518
HG03558	4.39298	4.03586	4.2087	4.18078	4.18016	4.17068	4.17805	4.09849
HG03567	4.85681	4.40931	4.60729	4.57703	4.57314	4.56348	4.57104	4.47508
NA18864	4.70814	4.22422	4.39783	4.36678	4.3663	4.36248	4.3657	4.29507
NA18865	5.11251	4.61554	4.83489	4.7902	4.78631	4.77165	4.7779	4.69564
NA18874	5.03133	4.55589	4.71435	4.66873	4.66007	4.64534	4.64675	4.63047
NA18876	4.75475	4.33311	4.5086	4.47123	4.45585	4.4477	4.45983	4.39581
NA18877	5.17641	4.6662	4.89801	4.86267	4.85987	4.84896	4.85609	4.73491
NA18878	4.45167	4.05337	4.2256	4.20205	4.19462	4.18686	4.19785	4.10033
NA18879	4.963	4.49204	4.65853	4.61933	4.61285	4.60195	4.59861	4.5672
NA18881	4.61166	4.21469	4.38754	4.35021	4.33797	4.32527	4.3281	4.281
NA18915	4.8642	4.46228	4.61895	4.56905	4.55673	4.54558	4.54702	4.5205
NA19149	4.52435	4.12028	4.3444	4.31004	4.29931	4.28775	4.29405	4.16472
NA19184	4.91851	4.4566	4.64216	4.60673	4.59814	4.59006	4.59246	4.51461
NA19185	4.33067	4.00521	4.19687	4.17033	4.16346	4.15433	4.16308	4.05464
NA19189	4.99811	4.55156	4.7783	4.73638	4.72601	4.71503	4.71735	4.61943
NA19197	4.62191	4.28643	4.58631	4.56993	4.56003	4.54664	4.55117	4.34429
NA19214	4.14913	3.75904	3.95058	3.92503	3.93018	3.92046	3.92561	3.83036
NA19222	4.44481	4.05824	4.25311	4.21608	4.20172	4.18839	4.19529	4.12762
NA19223	4.84632	4.37148	4.56597	4.53146	4.5138	4.50784	4.51098	4.44314
NA19235	4.3682	4.01723	4.17626	4.13867	4.12609	4.11666	4.12302	4.07223
NA19236	5.00184	4.52767	4.70922	4.66472	4.65978	4.6475	4.64816	4.59798
NA19238	4.58285	4.21547	4.3993	4.36513	4.3622	4.34901	4.35407	4.27077
NA19247	4.94327	4.45571	4.6695	4.63471	4.63265	4.62439	4.63316	4.531
NA19248	5.24274	4.76538	4.97755	4.92963	4.91619	4.90843	4.91115	4.83707
NA19256	5.08216	4.61568	4.76913	4.71917	4.70889	4.69633	4.6985	4.67812
NA19430	4.99511	4.5531	4.74266	4.706	4.68922	4.68412	4.68724	4.6275
NA19443	5.10877	4.5849	4.7868	4.75277	4.75215	4.74544	4.75252	4.6623
NA19448	4.9857	4.6066	4.7825	4.75142	4.72895	4.71891	4.72237	4.66505
NA19451	4.99734	4.6171	4.7271	4.68647	4.67315	4.66207	4.66766	4.6954
NA19452	5.02118	4.54562	4.67767	4.65594	4.64396	4.63419	4.63857	4.6208
NA19454	5.13463	4.66385	4.86141	4.8178	4.81399	4.80525	4.81361	4.74011
NA19455	5.11315	4.68191	4.80603	4.76386	4.75814	4.74903	4.74732	4.75992
NA19457	4.43118	4.04384	4.24434	4.21932	4.22265	4.21613	4.21952	4.10265
NA19461	5.11667	4.60655	4.71048	4.68575	4.68536	4.6791	4.68288	4.67964
NA19462	4.62894	4.24399	4.45895	4.43635	4.42533	4.42151	4.42985	4.29734
NA19463	4.61413	4.24268	4.42221	4.39854	4.39718	4.38949	4.39399	4.29928
NA19466	5.00364	4.565	4.72814	4.68452	4.67647	4.66349	4.66955	4.63644
NA19467	4.77316	4.40905	4.5728	4.53508	4.53669	4.52649	4.5372	4.4461
NA19468	4.58166	4.24897	4.41246	4.3726	4.37536	4.36398	4.3712	4.31245
NA19471	4.62157	4.19106	4.3464	4.31493	4.30788	4.30198	4.30858	4.25519
NA19472	4.58703	4.17505	4.43764	4.40845	4.40941	4.40294	4.4091	4.24755
NA19473	4.37374	3.92724	4.1034	4.07786	4.07646	4.06854	4.07898	3.99439
NA19474	4.92973	4.53418	4.75268	4.70981	4.71223	4.70317	4.71278	4.58199
NA19475	4.73655	4.3099	4.52156	4.4949	4.4894	4.48242	4.48962	4.37017
NA19913	4.70657	4.30483	4.53752	4.51889	4.51137	4.50351	4.51436	4.36905
NA19922	4.80851	4.41646	4.59847	4.56305	4.55254	4.54286	4.54249	4.47961
NA19923	4.87829	4.42618	4.5888	4.55588	4.55416	4.54434	4.55165	4.47731
NA19984	4.8509	4.47607	4.64129	4.60176	4.59636	4.58323	4.58603	4.53982
NA20274	4.69033	4.32035	4.50881	4.47583	4.47021	4.46051	4.47121	4.38686
NA20298	5.03192	4.56376	4.6735	4.6316	4.61898	4.60913	4.61399	4.61842
NA20318	5.03122	4.5745	4.68374	4.64389	4.62801	4.61776	4.61895	4.63231
NA20320	4.72545	4.35932	4.58109	4.54366	4.53356	4.52517	4.53108	4.41432
NA20321	4.7432	4.33226	4.52085	4.48904	4.47838	4.46858	4.47701	4.3888
NA20339	4.69636	4.29892	4.45715	4.43	4.42869	4.42608	4.43321	4.35935
NA20351	5.01137	4.58917	4.83865	4.80653	4.80736	4.79767	4.80161	4.65206
NA20355	4.44455	4.13695	4.29973	4.2515	4.23694	4.22571	4.23079	4.18952
NA20357	4.92816	4.48283	4.65562	4.61962	4.61225	4.59548	4.60397	4.5434
NA20359	4.45404	4.1903	4.35884	4.32847	4.32036	4.3146	4.32071	4.24631
NA20362	4.94553	4.57948	4.76231	4.72859	4.71765	4.71062	4.71394	4.63672
NA20412	4.69171	4.34105	4.56485	4.52768	4.50839	4.50026	4.51061	4.39938

## Sheet: figure 3d
Sample	BWA+GATK	Pan-Genome	Pan-African-0	Pan-African-1	Pan-African-2	Pan-African-3	Pan-African-4	Pan-African-5
HG02439	1.60552	1.23875	1.10303	1.10265	1.10529	1.11227	1.11314	1.1956
HG02455	1.47984	1.14278	1.00948	1.00428	1.00319	1.0064	1.01128	1.10545
HG02470	1.48735	1.167	1.02851	1.03063	1.03572	1.0392	1.04139	1.12931
HG02477	1.44571	1.10014	0.998992	0.998185	0.996462	1.00016	1.00248	1.07479
HG02481	1.52443	1.217	1.07652	1.07833	1.08756	1.09085	1.09828	1.1749
HG02484	1.42658	1.1255	0.992002	0.992707	0.994031	0.999341	1.00321	1.08756
HG02496	1.516	1.1851	1.04279	1.04452	1.04097	1.04666	1.05179	1.14931
HG02501	1.58908	1.22636	1.10472	1.10831	1.10701	1.11078	1.11678	1.19415
HG02502	1.48725	1.14733	1.04489	1.0439	1.0407	1.04189	1.04273	1.12162
HG02505	1.51275	1.18107	1.05527	1.05295	1.0511	1.05087	1.04877	1.14918
HG02536	1.47968	1.16501	1.03044	1.03826	1.04873	1.05201	1.05815	1.13103
HG02541	1.56809	1.25126	1.11991	1.12815	1.13357	1.137	1.14066	1.21085
HG02545	1.48638	1.19002	1.04057	1.04098	1.04194	1.04601	1.04893	1.15081
HG02546	1.34252	1.0805	0.966681	0.965409	0.961881	0.963703	0.964335	1.04896
HG02549	1.37511	1.0578	0.94514	0.950861	0.951423	0.952466	0.953662	1.03139
HG02554	1.57489	1.27164	1.11358	1.11734	1.12615	1.12662	1.13057	1.23063
HG02555	1.40275	1.09051	0.952052	0.953525	0.951786	0.953873	0.952356	1.06033
HG02557	1.58732	1.23403	1.09376	1.0936	1.09785	1.10142	1.10582	1.20046
HG02558	1.41355	1.08817	0.990422	0.994552	0.993132	0.994671	0.993542	1.05646
HG02568	1.45868	1.11823	1.00212	1.00118	0.997587	0.998064	0.998593	1.0858
HG02577	1.3876	1.11435	0.990004	0.989803	0.993439	0.991918	0.991195	1.08176
HG02580	1.40802	1.09893	0.987418	0.989776	0.9894	0.991312	0.990019	1.0735
HG02759	1.4825	1.17827	1.04571	1.05063	1.05135	1.05594	1.0608	1.13459
HG02760	1.53989	1.20089	1.06644	1.06078	1.06033	1.06455	1.0641	1.16991
HG02763	1.44456	1.08752	0.971288	0.974424	0.971074	0.977528	0.980129	1.05929
HG02819	1.56109	1.23387	1.07441	1.0697	1.07141	1.07727	1.0782	1.19524
HG02820	1.47311	1.15161	1.00889	1.00689	1.00821	1.00734	1.00771	1.11936
HG02854	1.53372	1.20128	1.07729	1.07354	1.07192	1.07938	1.08421	1.16407
HG02855	1.53127	1.18109	1.05017	1.05094	1.04993	1.05267	1.05209	1.15438
HG02870	1.49874	1.18851	1.05077	1.04997	1.05346	1.05654	1.05798	1.15015
HG02878	1.40278	1.1144	0.983662	0.988183	0.992736	0.996476	0.999877	1.08152
HG02879	1.4237	1.15279	1.0066	1.00186	1.00406	1.00713	1.00844	1.11795
HG02881	1.44506	1.16098	1.02753	1.0332	1.04322	1.04835	1.05106	1.12333
HG02882	1.44959	1.14043	1.02487	1.02791	1.02041	1.02326	1.0234	1.11317
HG02982	1.47622	1.15989	1.04603	1.05405	1.0551	1.0597	1.06175	1.12793
HG02983	1.4511	1.11701	0.995497	0.993277	0.990067	0.995105	0.994371	1.093
HG03024	1.60918	1.26904	1.12275	1.12805	1.13665	1.14322	1.14856	1.22719
HG03025	1.3861	1.09532	0.979514	0.980726	0.975727	0.975928	0.976455	1.06685
HG03077	1.47285	1.1615	1.0376	1.0464	1.04724	1.05309	1.05671	1.12678
HG03079	1.47451	1.19018	1.07163	1.06498	1.05851	1.06065	1.05783	1.15398
HG03082	1.42846	1.15596	1.03513	1.03816	1.03248	1.03399	1.03287	1.11993
HG03086	1.42693	1.13909	1.02918	1.02631	1.02787	1.03056	1.03404	1.1048
HG03091	1.48142	1.17108	1.03258	1.02975	1.02772	1.0298	1.02978	1.13732
HG03095	1.4493	1.15128	1.0405	1.04133	1.04232	1.046	1.04883	1.11855
HG03166	1.55063	1.19126	1.05312	1.05409	1.05475	1.06095	1.06388	1.16211
HG03175	1.5825	1.2322	1.10792	1.10851	1.10853	1.11235	1.11395	1.18808
HG03189	1.42323	1.12542	1.00397	1.00079	0.993029	0.996368	0.996117	1.0972
HG03190	1.51125	1.15963	1.03394	1.04132	1.04992	1.05433	1.05976	1.12758
HG03193	1.60218	1.28873	1.15842	1.16122	1.15922	1.16712	1.16967	1.24488
HG03202	1.50646	1.21583	1.07877	1.08448	1.09563	1.09983	1.10529	1.17685
HG03224	1.53725	1.21276	1.06487	1.06124	1.06338	1.07344	1.0768	1.18302
HG03225	1.56261	1.23488	1.09896	1.08482	1.08184	1.0891	1.0921	1.20255
HG03240	1.5609	1.22326	1.08421	1.08732	1.08825	1.09424	1.09919	1.1925
HG03241	1.36978	1.11003	0.991143	0.995651	0.99727	0.99817	0.99932	1.06675
HG03246	1.63767	1.28703	1.14648	1.15113	1.1544	1.15527	1.16019	1.25228
HG03247	1.40719	1.09058	0.970783	0.968916	0.965181	0.968798	0.969195	1.06206
HG03265	1.54918	1.23904	1.10404	1.10492	1.10883	1.11898	1.12543	1.20399
HG03297	1.39314	1.08463	0.968207	0.967841	0.970445	0.969287	0.968011	1.05573
HG03298	1.51007	1.15802	1.03832	1.04368	1.04607	1.05518	1.06025	1.12216
HG03303	1.4585	1.1548	1.03206	1.03698	1.03694	1.0377	1.03808	1.12233
HG03304	1.4845	1.14909	1.02272	1.02878	1.03004	1.03482	1.0386	1.1157
HG03311	1.53119	1.24978	1.08529	1.08649	1.09981	1.09941	1.10434	1.20508
HG03313	1.5228	1.21061	1.1009	1.10615	1.10971	1.11881	1.12457	1.17379
HG03351	1.44239	1.16197	1.02225	1.02466	1.02448	1.02872	1.0282	1.11765
HG03352	1.48798	1.17003	1.04132	1.04322	1.0465	1.05128	1.05469	1.14492
HG03354	1.46824	1.12219	1.01676	1.01447	1.01281	1.01699	1.0194	1.09843
HG03363	1.41588	1.06166	0.9572	0.964185	0.962352	0.966605	0.966114	1.04201
HG03372	1.34598	1.06468	0.945524	0.948024	0.943071	0.946106	0.94621	1.03529
HG03378	1.51203	1.16568	1.02974	1.03297	1.03276	1.03301	1.03583	1.13448
HG03382	1.62715	1.25608	1.1153	1.11852	1.12197	1.12883	1.13414	1.22719
HG03394	1.48145	1.17647	1.04664	1.05204	1.05415	1.05902	1.06426	1.13639
HG03432	1.44789	1.14636	1.02409	1.02356	1.02477	1.02826	1.03441	1.10793
HG03457	1.55768	1.23139	1.09052	1.09553	1.10247	1.1093	1.11297	1.18746
HG03499	1.42111	1.12931	1.02014	1.02514	1.02282	1.02834	1.02888	1.10239
HG03511	1.41261	1.1201	1.00487	1.00217	0.99523	0.995632	0.995315	1.08986
HG03517	1.43636	1.1597	1.04712	1.04643	1.04015	1.04354	1.04354	1.12835
HG03518	1.54177	1.18976	1.06568	1.07594	1.08136	1.08705	1.0918	1.14779
HG03520	1.3537	1.0719	0.972302	0.969779	0.965074	0.965494	0.963704	1.03817
HG03521	1.53565	1.24429	1.1115	1.11724	1.12764	1.13	1.13669	1.20185
HG03538	1.56882	1.24736	1.10531	1.10402	1.10683	1.10799	1.11132	1.20264
HG03539	1.50667	1.20354	1.05356	1.04884	1.05662	1.04875	1.05214	1.1604
HG03558	1.37707	1.06901	0.957377	0.95727	0.952622	0.954779	0.953755	1.04253
HG03567	1.53415	1.19394	1.07053	1.0656	1.06213	1.06456	1.06506	1.16559
NA18864	1.45991	1.11733	0.996021	0.995121	0.990952	0.993395	0.995395	1.08418
NA18865	1.62399	1.25043	1.09785	1.09558	1.09574	1.10114	1.10237	1.22102
NA18874	1.56672	1.23684	1.11852	1.11825	1.12324	1.1314	1.13555	1.19776
NA18876	1.40854	1.09346	0.971521	0.976252	0.979597	0.98069	0.97993	1.06009
NA18877	1.62011	1.25313	1.09858	1.09827	1.09743	1.10468	1.10572	1.21671
NA18878	1.41214	1.11656	0.997679	0.999907	1.0032	1.00182	1.00269	1.08132
NA18879	1.50822	1.17206	1.05379	1.05566	1.0581	1.0619	1.06705	1.14065
NA18881	1.38659	1.0802	0.961522	0.965911	0.966388	0.966965	0.966855	1.04911
NA18915	1.48974	1.18627	1.05866	1.07015	1.07594	1.08092	1.08758	1.14702
NA19149	1.42859	1.13383	1.00232	1.00393	1.00433	1.00675	1.00744	1.09649
NA19184	1.555	1.19518	1.05779	1.06027	1.06286	1.06548	1.06902	1.15128
NA19185	1.36367	1.08445	0.955339	0.956368	0.954302	0.955967	0.955524	1.04967
NA19189	1.60967	1.23249	1.08517	1.09004	1.09484	1.09921	1.10456	1.19717
NA19197	1.44538	1.15215	1.00247	0.992732	0.99897	1.00256	1.00767	1.11599
NA19214	1.26725	0.973788	0.866122	0.859526	0.852357	0.854081	0.853733	0.951336
NA19222	1.40067	1.07063	0.949135	0.951567	0.954248	0.954734	0.95365	1.03562
NA19223	1.48247	1.15966	1.01484	1.01725	1.02395	1.02356	1.02721	1.12035
NA19235	1.38724	1.10649	0.992672	0.994097	0.996027	0.995461	0.997764	1.07242
NA19236	1.51426	1.17243	1.03732	1.04091	1.04096	1.04659	1.04938	1.13468
NA19238	1.43265	1.13589	1.02793	1.02634	1.02388	1.03214	1.03339	1.10528
NA19247	1.50579	1.14977	1.01895	1.02061	1.02068	1.02529	1.02388	1.12434
NA19248	1.62896	1.27574	1.13264	1.13796	1.14416	1.14624	1.14982	1.23563
NA19256	1.55578	1.22433	1.09554	1.1031	1.10914	1.11636	1.12013	1.18029
NA19430	1.52107	1.20234	1.05462	1.05435	1.06344	1.06518	1.06914	1.1592
NA19443	1.54103	1.17282	1.03102	1.03259	1.03789	1.03998	1.04234	1.14002
NA19448	1.54306	1.24783	1.1063	1.10446	1.11528	1.11492	1.11931	1.19526
NA19451	1.46481	1.17906	1.04788	1.05834	1.06253	1.06544	1.06728	1.13493
NA19452	1.45906	1.15709	1.03043	1.03102	1.03439	1.03658	1.04138	1.11117
NA19454	1.52936	1.18759	1.05703	1.06013	1.05861	1.06278	1.062	1.15551
NA19455	1.53869	1.22734	1.10305	1.10406	1.1038	1.10872	1.11115	1.18554
NA19457	1.41461	1.10095	0.984368	0.98052	0.97348	0.975547	0.976904	1.07207
NA19461	1.52992	1.16588	1.04434	1.04158	1.04031	1.0445	1.04868	1.12872
NA19462	1.4783	1.16264	1.03285	1.02975	1.03099	1.03012	1.03116	1.13459
NA19463	1.45092	1.14032	1.01933	1.01888	1.01545	1.01657	1.01782	1.10748
NA19466	1.55287	1.21095	1.08731	1.08976	1.09035	1.09801	1.10085	1.179
NA19467	1.54486	1.25204	1.1335	1.13482	1.12648	1.1341	1.13118	1.21556
NA19468	1.38956	1.11038	1.00563	1.01162	1.00549	1.01174	1.01135	1.07709
NA19471	1.44019	1.09882	0.984864	0.983452	0.975604	0.9799	0.980366	1.07026
NA19472	1.43538	1.09856	0.968331	0.966656	0.965182	0.965468	0.964685	1.07639
NA19473	1.38973	1.03831	0.927262	0.927535	0.922944	0.924057	0.920661	1.01822
NA19474	1.60382	1.27128	1.14833	1.14771	1.14323	1.14658	1.14562	1.23879
NA19475	1.43768	1.12984	1.00267	1.00231	1.00517	1.0027	1.00268	1.09324
NA19913	1.46528	1.1812	1.04534	1.04016	1.0451	1.04151	1.04208	1.13944
NA19922	1.49931	1.20564	1.07267	1.06948	1.07309	1.07867	1.08513	1.16875
NA19923	1.44923	1.12594	1.02019	1.02107	1.01812	1.02133	1.02085	1.10115
NA19984	1.47053	1.17885	1.05376	1.05705	1.05866	1.06597	1.07042	1.13768
NA20274	1.45144	1.13219	1.00979	1.00462	1.00356	1.00568	1.00797	1.10125
NA20298	1.60349	1.23559	1.12135	1.13165	1.1394	1.14462	1.14791	1.19778
NA20318	1.53344	1.19049	1.08238	1.08791	1.09314	1.09792	1.102	1.1533
NA20320	1.55104	1.19897	1.06691	1.06877	1.06787	1.07238	1.07365	1.1633
NA20321	1.44647	1.14414	1.03436	1.03733	1.03425	1.03989	1.03922	1.11539
NA20339	1.44223	1.13321	1.02669	1.02853	1.02423	1.02423	1.02382	1.10127
NA20351	1.53615	1.23589	1.08177	1.0808	1.07877	1.08407	1.0877	1.19794
NA20355	1.42246	1.13188	1.02515	1.03143	1.0299	1.03679	1.03857	1.10482
NA20357	1.49843	1.16858	1.05317	1.05313	1.04945	1.05338	1.05274	1.13974
NA20359	1.3262	1.09707	0.990292	0.994922	0.995422	0.995729	0.996643	1.06404
NA20362	1.48258	1.19746	1.06792	1.07049	1.07474	1.0765	1.07846	1.15637
NA20412	1.4243	1.14271	1.00566	1.00925	1.01504	1.01459	1.01461	1.11074

## Sheet: figure 3e
Sample	BWA+GATK	Pan-Genome	Pan-African-0	Pan-African-1	Pan-African-2	Pan-African-3	Pan-African-4	Pan-African-5
HG02439	93.4051	94.2532	94.2181	94.267	94.2729	94.2774	94.2709	94.2248
HG02455	93.8194	94.5976	94.5641	94.597	94.5996	94.6058	94.5998	94.5666
HG02470	93.6189	94.4152	94.355	94.3915	94.3957	94.4003	94.3947	94.3736
HG02477	93.9364	94.7207	94.6651	94.6933	94.7059	94.7095	94.7012	94.6785
HG02481	93.3476	94.0897	94.0333	94.0689	94.0758	94.0877	94.0792	94.0563
HG02484	93.7536	94.5558	94.5583	94.5895	94.5941	94.5955	94.5916	94.522
HG02496	93.6157	94.3522	94.278	94.3117	94.3157	94.3218	94.3102	94.3146
HG02501	93.4143	94.2568	94.2279	94.2717	94.2826	94.2903	94.2804	94.2201
HG02502	93.8805	94.6324	94.5908	94.623	94.6293	94.637	94.6296	94.5984
HG02505	93.6973	94.4701	94.4025	94.4426	94.4485	94.455	94.4474	94.4315
HG02536	93.4635	94.249	94.2063	94.238	94.2397	94.2464	94.2347	94.2023
HG02541	93.2029	93.9565	93.8896	93.9168	93.9163	93.9219	93.9146	93.9369
HG02545	93.6974	94.3852	94.3357	94.3632	94.368	94.3792	94.3722	94.357
HG02546	94.1809	94.8163	94.7638	94.7902	94.797	94.806	94.7977	94.795
HG02549	94.1702	94.8925	94.8242	94.8565	94.8624	94.8676	94.8602	94.8517
HG02554	93.2399	93.9337	93.8467	93.8752	93.8812	93.8946	93.8865	93.9008
HG02555	94.114	94.8328	94.7573	94.7866	94.7925	94.7994	94.7915	94.8031
HG02557	93.3668	94.1925	94.1445	94.1851	94.192	94.1981	94.1903	94.1562
HG02558	94.0402	94.7614	94.7202	94.7499	94.7597	94.7614	94.7506	94.7263
HG02568	94.0196	94.7807	94.7017	94.7247	94.7287	94.7378	94.7281	94.7562
HG02577	94.0291	94.652	94.5775	94.6034	94.6038	94.6101	94.6011	94.6243
HG02580	93.9331	94.6316	94.5677	94.5939	94.6072	94.609	94.5981	94.5915
HG02759	93.6168	94.3738	94.3461	94.3757	94.3736	94.3785	94.3714	94.3426
HG02760	93.6865	94.4228	94.2981	94.3339	94.3445	94.3529	94.3448	94.3885
HG02763	94.0491	94.8435	94.7882	94.8268	94.8383	94.842	94.8369	94.812
HG02819	93.3131	94.1102	93.9706	94.0059	94.0086	94.0147	94.0076	94.0871
HG02820	93.8818	94.5882	94.4752	94.508	94.5168	94.5223	94.5151	94.559
HG02854	93.5083	94.264	94.2111	94.2476	94.2491	94.2586	94.2527	94.2312
HG02855	93.5594	94.3582	94.2761	94.3173	94.3298	94.337	94.3312	94.3223
HG02870	93.7496	94.4504	94.3231	94.3524	94.3666	94.3775	94.3665	94.4391
HG02878	93.828	94.5059	94.4538	94.4864	94.4927	94.501	94.4908	94.4657
HG02879	94.0357	94.6181	94.4825	94.5181	94.5204	94.53	94.5194	94.592
HG02881	93.8283	94.4797	94.407	94.4429	94.4442	94.4481	94.443	94.4559
HG02882	93.871	94.5966	94.5225	94.5539	94.5567	94.5651	94.5573	94.5547
HG02982	93.5798	94.3459	94.2961	94.3313	94.3308	94.3309	94.3243	94.3085
HG02983	93.915	94.622	94.5191	94.5588	94.5666	94.5692	94.5647	94.5887
HG03024	93.3353	94.1071	94.0274	94.0649	94.0711	94.0771	94.0714	94.0882
HG03025	93.9431	94.6492	94.5813	94.6182	94.6284	94.6286	94.6211	94.6082
HG03077	93.6736	94.4032	94.3564	94.3877	94.3925	94.3975	94.3872	94.3713
HG03079	93.7252	94.3767	94.2988	94.339	94.3497	94.3574	94.3493	94.3439
HG03082	93.9893	94.6154	94.5535	94.583	94.5923	94.5994	94.5924	94.5909
HG03086	93.9791	94.5648	94.475	94.5101	94.5175	94.5316	94.5232	94.5259
HG03091	93.9275	94.6189	94.5061	94.5364	94.5432	94.5539	94.5486	94.6023
HG03095	93.7509	94.4392	94.3543	94.3892	94.395	94.4036	94.3976	94.4085
HG03166	93.219	94.0611	93.9786	94.013	94.0248	94.027	94.0198	94.0116
HG03175	93.361	94.1467	94.0927	94.1257	94.1272	94.133	94.1295	94.134
HG03189	93.9675	94.6277	94.5689	94.6035	94.6066	94.6094	94.6048	94.5883
HG03190	93.5428	94.3778	94.3494	94.3815	94.3862	94.3934	94.3848	94.325
HG03193	93.2748	93.9741	93.9219	93.9638	93.9691	93.9754	93.9691	93.9506
HG03202	93.5241	94.2037	94.1422	94.1773	94.1815	94.1938	94.185	94.1807
HG03224	93.3188	94.094	94.0333	94.0663	94.0654	94.0661	94.0584	94.047
HG03225	93.3416	94.1148	94.0886	94.1387	94.1375	94.1383	94.1309	94.0729
HG03240	93.2278	94.0081	93.96	93.9995	94.0048	94.017	94.0064	93.9586
HG03241	94.0565	94.7048	94.6013	94.6323	94.6352	94.6422	94.6351	94.692
HG03246	93.2043	94.0132	93.9904	94.0304	94.0323	94.0421	94.032	93.9779
HG03247	93.8121	94.5412	94.438	94.4747	94.4819	94.4836	94.4792	94.5115
HG03265	93.3877	94.1031	94.04	94.074	94.0779	94.0804	94.0755	94.071
HG03297	94.1053	94.8085	94.729	94.7556	94.759	94.7666	94.7571	94.7788
HG03298	93.3925	94.1976	94.2029	94.2478	94.2605	94.2644	94.26	94.159
HG03303	93.7395	94.4368	94.362	94.3956	94.4009	94.4076	94.3986	94.4011
HG03304	93.699	94.4502	94.3882	94.4225	94.4294	94.4366	94.4331	94.4126
HG03311	93.2862	93.9587	93.867	93.9022	93.9108	93.9262	93.9167	93.9275
HG03313	93.4057	94.1459	94.1036	94.1471	94.1521	94.156	94.1465	94.1179
HG03351	93.9715	94.6117	94.5541	94.5887	94.6051	94.6138	94.6073	94.6143
HG03352	93.4522	94.2143	94.1905	94.228	94.2328	94.2403	94.2369	94.1603
HG03354	93.8811	94.679	94.6311	94.6753	94.6865	94.6923	94.6846	94.6304
HG03363	93.8615	94.7061	94.6729	94.6988	94.7062	94.709	94.706	94.6605
HG03372	94.1576	94.8193	94.7729	94.8097	94.8175	94.8186	94.8138	94.7785
HG03378	93.6749	94.4463	94.3701	94.4046	94.4055	94.4079	94.4035	94.4101
HG03382	93.2236	94.0533	93.9975	94.039	94.0418	94.0484	94.0383	94.0086
HG03394	93.621	94.3541	94.3436	94.3752	94.3752	94.3793	94.373	94.3223
HG03432	93.5867	94.2959	94.294	94.3268	94.3303	94.3352	94.3274	94.2614
HG03457	93.3746	94.1402	94.079	94.1092	94.1135	94.1223	94.1142	94.1179
HG03499	93.9481	94.6333	94.5506	94.5838	94.589	94.5902	94.5823	94.6003
HG03511	94.0103	94.7028	94.6313	94.6648	94.6665	94.6745	94.6679	94.6646
HG03517	93.9522	94.5852	94.5436	94.5797	94.5928	94.599	94.5904	94.5536
HG03518	93.4497	94.2486	94.2101	94.2473	94.2524	94.2609	94.2576	94.2171
HG03520	94.0748	94.7566	94.7082	94.7363	94.7384	94.7477	94.7425	94.7219
HG03521	93.3438	94.0694	94.0223	94.0566	94.0611	94.0723	94.0676	94.0433
HG03538	93.2111	93.9848	93.9234	93.9616	93.9698	93.9759	93.9714	93.9625
HG03539	93.5169	94.222	94.0973	94.1225	94.128	94.1409	94.1299	94.2044
HG03558	94.2299	94.8951	94.8339	94.862	94.8672	94.8745	94.8682	94.859
HG03567	93.609	94.3967	94.3222	94.3574	94.3647	94.372	94.3639	94.3593
NA18864	93.832	94.6585	94.6062	94.6381	94.6427	94.6441	94.6389	94.6207
NA18865	93.2635	94.134	94.0673	94.1142	94.1179	94.1272	94.1197	94.0833
NA18874	93.402	94.2073	94.1671	94.213	94.2167	94.2233	94.2177	94.1718
NA18876	93.8367	94.5734	94.5199	94.5525	94.5645	94.5716	94.5602	94.5441
NA18877	93.2035	94.0807	94.0034	94.0391	94.0427	94.0464	94.0382	94.0484
NA18878	94.1362	94.8301	94.7767	94.798	94.8022	94.8113	94.7995	94.8184
NA18879	93.5288	94.3359	94.2877	94.325	94.329	94.3362	94.3343	94.2922
NA18881	94.0018	94.7051	94.6509	94.6839	94.6956	94.7078	94.705	94.6699
NA18915	93.6461	94.3514	94.3224	94.3608	94.3673	94.3735	94.3654	94.3325
NA19149	94.0471	94.7459	94.6533	94.686	94.6964	94.7055	94.6985	94.7388
NA19184	93.5265	94.3482	94.3	94.333	94.339	94.3445	94.3385	94.3341
NA19185	94.3057	94.9103	94.8478	94.8733	94.8822	94.8897	94.8814	94.8957
NA19189	93.3922	94.216	94.1365	94.1736	94.1792	94.1858	94.1781	94.1834
NA19197	93.9327	94.5614	94.4112	94.4373	94.441	94.4508	94.4412	94.5397
NA19214	94.5836	95.2672	95.1833	95.2154	95.2175	95.2255	95.2207	95.2183
NA19222	94.1545	94.8711	94.7977	94.8323	94.844	94.8569	94.8511	94.8368
NA19223	93.6712	94.4689	94.4192	94.4513	94.4623	94.4686	94.4618	94.4365
NA19235	94.2446	94.8763	94.8311	94.8672	94.8779	94.8879	94.8792	94.8554
NA19236	93.4839	94.2999	94.2535	94.2944	94.2993	94.3059	94.3025	94.2673
NA19238	93.9845	94.6486	94.5728	94.6085	94.6139	94.6188	94.6125	94.624
NA19247	93.5509	94.3945	94.3116	94.3447	94.3467	94.3503	94.343	94.3447
NA19248	93.1283	93.9589	93.8898	93.9324	93.9397	93.9453	93.939	93.9273
NA19256	93.3621	94.16	94.1353	94.1777	94.182	94.1873	94.1814	94.1416
NA19430	93.4838	94.2446	94.2027	94.2396	94.2473	94.2507	94.2436	94.2133
NA19443	93.3502	94.2423	94.1822	94.2146	94.21	94.2146	94.2051	94.1977
NA19448	93.4712	94.1456	94.1112	94.1441	94.1558	94.1662	94.1583	94.1397
NA19451	93.5378	94.2038	94.225	94.2552	94.2643	94.2725	94.2651	94.1697
NA19452	93.5198	94.2973	94.2919	94.313	94.3217	94.3292	94.3201	94.268
NA19454	93.336	94.1486	94.0816	94.1221	94.1274	94.132	94.1244	94.1044
NA19455	93.3482	94.0907	94.0909	94.1321	94.1381	94.1422	94.1415	94.0545
NA19457	94.1542	94.8552	94.7713	94.8002	94.8039	94.8083	94.8036	94.8253
NA19461	93.3534	94.2276	94.2452	94.2727	94.2743	94.2764	94.2684	94.1916
NA19462	93.8928	94.5934	94.5082	94.5339	94.5437	94.5484	94.539	94.5681
NA19463	93.935	94.617	94.5585	94.5826	94.5874	94.5939	94.5882	94.5932
NA19466	93.4435	94.224	94.1845	94.2257	94.2332	94.2385	94.2296	94.1846
NA19467	93.682	94.3389	94.2937	94.3301	94.3368	94.3394	94.3316	94.3383
NA19468	94.0288	94.6407	94.5819	94.6158	94.6191	94.6243	94.6175	94.6105
NA19471	93.9382	94.7101	94.6687	94.7016	94.7165	94.7181	94.7111	94.6745
NA19472	93.9776	94.7264	94.594	94.6249	94.6254	94.6316	94.6262	94.6761
NA19473	94.2365	95.0344	94.9693	94.9946	95.0006	95.0074	95.0004	94.9874
NA19474	93.4665	94.1945	94.099	94.1425	94.1445	94.1502	94.1416	94.1792
NA19475	93.8258	94.5603	94.4758	94.5028	94.5054	94.5149	94.5077	94.5366
NA19913	93.8281	94.514	94.4171	94.441	94.4435	94.455	94.4436	94.4915
NA19922	93.6922	94.3779	94.3289	94.3675	94.3744	94.3785	94.3724	94.3516
NA19923	93.6725	94.4479	94.391	94.4231	94.4277	94.4343	94.4275	94.4215
NA19984	93.6786	94.3451	94.305	94.3412	94.345	94.3508	94.3436	94.3225
NA20274	93.8582	94.5475	94.4814	94.5195	94.5262	94.5338	94.5208	94.5119
NA20298	93.3646	94.2006	94.2052	94.2367	94.2416	94.2463	94.2381	94.1838
NA20318	93.4353	94.235	94.2339	94.2682	94.2789	94.2843	94.279	94.2144
NA20320	93.7235	94.4417	94.352	94.3876	94.3986	94.4025	94.3953	94.4224
NA20321	93.8103	94.5236	94.4448	94.4736	94.4874	94.4915	94.4838	94.4958
NA20339	93.8614	94.5679	94.5162	94.5415	94.5471	94.5497	94.543	94.5394
NA20351	93.4525	94.1749	94.0796	94.1127	94.1139	94.1183	94.1107	94.15
NA20355	94.133	94.7312	94.6751	94.7171	94.7332	94.7375	94.7306	94.7057
NA20357	93.5734	94.3486	94.2912	94.3273	94.3383	94.3511	94.3433	94.3169
NA20359	94.2198	94.7126	94.6509	94.6766	94.6842	94.6897	94.6826	94.6897
NA20362	93.5719	94.2231	94.1698	94.2009	94.2076	94.2129	94.2076	94.2069
NA20412	93.884	94.5162	94.4295	94.4631	94.4766	94.4851	94.4748	94.4899

## Sheet: figure 3f
Sample	BWA+GATK	Pan-Genome	Pan-African-0	Pan-African-1	Pan-African-2	Pan-African-3	Pan-African-4	Pan-African-5
HG02439	0.599014	0.334461	0.300892	0.295358	0.292671	0.291278	0.290339	0.347204
HG02455	0.590268	0.331558	0.301864	0.297332	0.295057	0.293794	0.292983	0.344316
HG02470	0.550655	0.306759	0.275308	0.270111	0.267616	0.266268	0.265314	0.321006
HG02477	0.553481	0.311283	0.284198	0.280099	0.27786	0.276582	0.275772	0.323293
HG02481	0.566879	0.318649	0.289211	0.284394	0.281834	0.280438	0.279541	0.332712
HG02484	0.542998	0.297947	0.266848	0.261946	0.25954	0.258259	0.25741	0.310542
HG02496	0.569573	0.323039	0.292398	0.287465	0.284937	0.28358	0.282667	0.336875
HG02501	0.604627	0.346132	0.314314	0.309182	0.306639	0.305289	0.304401	0.359096
HG02502	0.575493	0.325966	0.298493	0.294205	0.291998	0.290811	0.289964	0.337594
HG02505	0.558078	0.312406	0.282562	0.277876	0.27543	0.274124	0.273224	0.32533
HG02536	0.561222	0.313691	0.282441	0.277315	0.274825	0.273553	0.27268	0.328221
HG02541	0.591243	0.335	0.303325	0.298588	0.296109	0.294736	0.293842	0.347586
HG02545	0.586273	0.334094	0.301065	0.296285	0.293834	0.292477	0.291585	0.347242
HG02546	0.524084	0.292538	0.26483	0.260885	0.258769	0.257529	0.256678	0.304165
HG02549	0.548094	0.305406	0.278346	0.274173	0.271983	0.27079	0.269959	0.318029
HG02554	0.610184	0.346683	0.315123	0.310268	0.307692	0.306302	0.305403	0.36011
HG02555	0.53137	0.291354	0.261522	0.257298	0.255075	0.253833	0.252963	0.304032
HG02557	0.609597	0.344147	0.312221	0.306899	0.304334	0.302994	0.302044	0.357639
HG02558	0.568481	0.318536	0.291494	0.287313	0.285139	0.283895	0.283048	0.330115
HG02568	0.560766	0.31019	0.280305	0.276278	0.274069	0.272806	0.271947	0.321208
HG02577	0.644878	0.393482	0.365652	0.361852	0.3597	0.358527	0.357721	0.405024
HG02580	0.552871	0.313383	0.285342	0.281176	0.27903	0.277886	0.277117	0.324995
HG02759	0.598462	0.337953	0.304167	0.298762	0.296187	0.29481	0.293937	0.351561
HG02760	0.607927	0.349262	0.319816	0.315464	0.313103	0.31177	0.310873	0.361716
HG02763	0.624115	0.365467	0.33683	0.332597	0.330407	0.32912	0.328209	0.37772
HG02819	0.578445	0.329469	0.294855	0.289788	0.287221	0.285841	0.284899	0.343923
HG02820	0.620579	0.366298	0.336515	0.332047	0.329646	0.328348	0.32745	0.379299
HG02854	0.639497	0.37649	0.345182	0.340174	0.337704	0.336307	0.335415	0.38984
HG02855	0.619202	0.351872	0.321348	0.316826	0.314491	0.313156	0.312268	0.364504
HG02870	0.625658	0.365873	0.333163	0.328724	0.32633	0.325013	0.324109	0.376721
HG02878	0.572426	0.325822	0.295404	0.290664	0.288288	0.286912	0.286006	0.339173
HG02879	0.564076	0.324683	0.293919	0.289327	0.286988	0.285714	0.284798	0.337535
HG02881	0.689417	0.423873	0.391926	0.386754	0.38432	0.383033	0.382126	0.436196
HG02882	0.582536	0.330329	0.301727	0.297186	0.294885	0.293583	0.292693	0.343148
HG02982	0.616945	0.362975	0.332405	0.327533	0.325132	0.323854	0.322979	0.376786
HG02983	0.587174	0.333111	0.304193	0.299941	0.297731	0.296512	0.295645	0.346258
HG03024	0.766784	0.485828	0.450788	0.445241	0.442603	0.441209	0.440252	0.498635
HG03025	0.597052	0.3555	0.325988	0.321593	0.31929	0.318031	0.317144	0.36776
HG03077	0.66368	0.391337	0.360106	0.355273	0.352812	0.351456	0.350503	0.404623
HG03079	0.552064	0.303963	0.271762	0.266847	0.264269	0.26287	0.261932	0.316097
HG03082	0.626991	0.37253	0.341981	0.337204	0.334804	0.333519	0.332657	0.383721
HG03086	0.688926	0.434335	0.404412	0.399736	0.397312	0.395951	0.395073	0.445348
HG03091	0.575576	0.32293	0.292971	0.288755	0.286445	0.285135	0.284159	0.335009
HG03095	0.628865	0.368439	0.338974	0.334597	0.332195	0.330889	0.329974	0.379865
HG03166	0.595238	0.342108	0.310631	0.305646	0.303128	0.30178	0.300856	0.356335
HG03175	0.611182	0.346524	0.315118	0.310558	0.308019	0.306584	0.305594	0.358198
HG03189	0.535421	0.285152	0.254363	0.249927	0.247621	0.246362	0.245521	0.297703
HG03190	0.683555	0.420877	0.390258	0.385185	0.382685	0.381276	0.380388	0.43497
HG03193	0.6088	0.346353	0.311608	0.306009	0.303383	0.301947	0.30097	0.359114
HG03202	0.632392	0.373818	0.341718	0.336681	0.334182	0.332793	0.331907	0.386803
HG03224	0.565772	0.315916	0.284623	0.27963	0.277203	0.275789	0.274864	0.331078
HG03225	0.559867	0.297707	0.26276	0.257109	0.254262	0.252859	0.251903	0.311946
HG03240	0.623259	0.360822	0.326734	0.3212	0.318399	0.316949	0.315988	0.37504
HG03241	0.538875	0.301365	0.269869	0.26553	0.263184	0.261881	0.261003	0.31107
HG03246	0.595768	0.330933	0.295962	0.290563	0.287917	0.286474	0.285567	0.344902
HG03247	0.545617	0.307555	0.278911	0.274749	0.272537	0.271332	0.270478	0.319813
HG03265	0.70935	0.436293	0.404135	0.398929	0.39634	0.394951	0.394055	0.448804
HG03297	0.545047	0.30013	0.272358	0.268231	0.266122	0.264864	0.264034	0.313107
HG03298	0.589517	0.331241	0.30016	0.295248	0.292831	0.291425	0.290489	0.344694
HG03303	0.550632	0.304072	0.275323	0.271063	0.268689	0.26737	0.266479	0.316286
HG03304	0.61581	0.352053	0.321295	0.316542	0.314173	0.312912	0.312032	0.364739
HG03311	0.564645	0.316203	0.281231	0.276082	0.27309	0.271618	0.270627	0.33008
HG03313	0.671973	0.407511	0.376278	0.371198	0.368671	0.367277	0.366386	0.42031
HG03351	0.620677	0.366179	0.331657	0.327222	0.324895	0.32357	0.322647	0.376039
HG03352	0.608663	0.35166	0.322439	0.317702	0.31529	0.313902	0.313019	0.365533
HG03354	0.594219	0.338511	0.311199	0.306714	0.304179	0.302911	0.302069	0.351439
HG03363	0.551605	0.307288	0.281336	0.277526	0.275404	0.27418	0.273318	0.320054
HG03372	0.517979	0.27926	0.251795	0.247809	0.245644	0.244399	0.243574	0.291469
HG03378	0.537052	0.289954	0.26064	0.256246	0.253935	0.252619	0.251708	0.302624
HG03382	0.718225	0.439629	0.407342	0.402016	0.399399	0.398014	0.397076	0.4529
HG03394	0.590645	0.330545	0.297429	0.292278	0.28979	0.288404	0.287498	0.343261
HG03432	0.588304	0.336439	0.304705	0.299765	0.297211	0.295843	0.294948	0.349456
HG03457	0.753667	0.476295	0.4421	0.436907	0.43424	0.43281	0.431858	0.488262
HG03499	0.582928	0.336356	0.308653	0.304653	0.302524	0.301287	0.300428	0.348475
HG03511	0.540837	0.294201	0.265481	0.260913	0.258553	0.257242	0.25636	0.306946
HG03517	0.617633	0.361866	0.333919	0.329513	0.327233	0.325949	0.325102	0.373652
HG03518	0.627046	0.364318	0.331952	0.326678	0.324106	0.32267	0.321772	0.377441
HG03520	0.503812	0.268993	0.240989	0.236859	0.234576	0.233265	0.232436	0.281015
HG03521	0.58716	0.331342	0.299453	0.294415	0.291747	0.290324	0.289409	0.344781
HG03538	0.603201	0.337407	0.30414	0.298888	0.296266	0.294854	0.293902	0.350559
HG03539	0.566867	0.314847	0.285763	0.28138	0.278964	0.277694	0.276856	0.326994
HG03558	0.548081	0.309816	0.280663	0.276504	0.274341	0.273015	0.272113	0.322099
HG03567	0.566794	0.315417	0.284951	0.280199	0.277698	0.276333	0.27541	0.327543
NA18864	0.551145	0.298445	0.268609	0.264235	0.261964	0.260673	0.259816	0.310269
NA18865	0.555449	0.29422	0.260622	0.255166	0.252395	0.250962	0.249997	0.309525
NA18874	0.626543	0.365234	0.333461	0.328076	0.325528	0.324135	0.323207	0.378308
NA18876	0.605326	0.362972	0.333614	0.329645	0.32741	0.326127	0.325233	0.374923
NA18877	0.555131	0.299773	0.264851	0.259715	0.257194	0.255838	0.25489	0.314214
NA18878	0.581511	0.330677	0.301717	0.297846	0.29571	0.294452	0.293635	0.34172
NA18879	0.586981	0.335022	0.305057	0.300238	0.297698	0.296303	0.295396	0.348968
NA18881	0.582605	0.339411	0.31175	0.307582	0.305323	0.30403	0.303146	0.351448
NA18915	0.605408	0.349499	0.318492	0.313722	0.311235	0.309854	0.308892	0.362546
NA19149	0.546433	0.303757	0.27241	0.268014	0.265692	0.26436	0.263459	0.314748
NA19184	0.575983	0.314443	0.27941	0.274265	0.271684	0.270366	0.269446	0.326632
NA19185	0.611191	0.364193	0.334571	0.330515	0.328373	0.327126	0.326281	0.375812
NA19189	0.596424	0.329001	0.293985	0.28829	0.285582	0.284191	0.283238	0.34332
NA19197	0.52116	0.282183	0.252242	0.248078	0.245749	0.244413	0.243519	0.294921
NA19214	0.547095	0.305328	0.278076	0.2741	0.271933	0.270714	0.269904	0.318781
NA19222	0.55426	0.311615	0.282873	0.278388	0.275945	0.27463	0.273751	0.323985
NA19223	0.570582	0.314601	0.281444	0.276438	0.273817	0.27241	0.271471	0.328625
NA19235	0.586612	0.34109	0.311837	0.307325	0.305072	0.303804	0.302954	0.352148
NA19236	0.574756	0.323717	0.2916	0.286463	0.283875	0.282483	0.281566	0.337734
NA19238	0.654224	0.398962	0.370181	0.365925	0.363648	0.362368	0.361504	0.410439
NA19247	0.541288	0.288889	0.260431	0.256213	0.254018	0.25278	0.251879	0.302396
NA19248	0.639136	0.366794	0.33425	0.328547	0.325722	0.324287	0.323314	0.381026
NA19256	0.676993	0.403556	0.370058	0.36473	0.362198	0.360816	0.35991	0.415622
NA19430	0.614456	0.354775	0.320963	0.315407	0.312711	0.311341	0.310399	0.368862
NA19443	0.541315	0.287118	0.254615	0.249588	0.247063	0.245675	0.244748	0.301508
NA19448	0.600403	0.342788	0.309634	0.304639	0.302065	0.300676	0.299817	0.35392
NA19451	0.581429	0.325402	0.29022	0.284922	0.282329	0.280892	0.279934	0.338015
NA19452	0.558552	0.309386	0.276816	0.271798	0.269325	0.268	0.267114	0.321951
NA19454	0.578153	0.321421	0.289435	0.28435	0.281883	0.280513	0.27956	0.336598
NA19455	0.602655	0.337452	0.305764	0.30051	0.297877	0.296456	0.295527	0.350874
NA19457	0.522572	0.279244	0.250389	0.246351	0.244224	0.243025	0.24212	0.291331
NA19461	0.548064	0.288927	0.256578	0.251417	0.248905	0.247641	0.246739	0.302305
NA19462	0.570967	0.317956	0.289008	0.284715	0.28243	0.281173	0.280322	0.330379
NA19463	0.542418	0.287862	0.260348	0.256534	0.254319	0.253068	0.252205	0.299158
NA19466	0.57945	0.325423	0.29479	0.289723	0.287226	0.285855	0.284949	0.340234
NA19467	0.60962	0.343473	0.312413	0.308254	0.306022	0.304683	0.303788	0.353907
NA19468	0.546676	0.305998	0.276344	0.272057	0.269815	0.268468	0.267578	0.317457
NA19471	0.535814	0.288527	0.25874	0.254326	0.252036	0.250782	0.249886	0.300499
NA19472	0.535216	0.29275	0.264564	0.26038	0.258179	0.256937	0.256015	0.306705
NA19473	0.522198	0.277079	0.251136	0.247323	0.245271	0.244042	0.2432	0.290097
NA19474	0.566895	0.30808	0.276174	0.271464	0.268926	0.267582	0.266658	0.319663
NA19475	0.518506	0.2744	0.245627	0.241434	0.239119	0.237837	0.237016	0.28595
NA19913	0.53272	0.292816	0.261302	0.256732	0.254462	0.253222	0.252381	0.30366
NA19922	0.681127	0.424459	0.394034	0.388833	0.38636	0.385129	0.384341	0.437054
NA19923	0.553685	0.311683	0.284222	0.280284	0.278249	0.277127	0.276365	0.321588
NA19984	0.578433	0.327305	0.293307	0.288019	0.285563	0.284224	0.283329	0.339526
NA20274	0.562429	0.327543	0.299748	0.295434	0.29326	0.292197	0.291483	0.337272
NA20298	0.664392	0.392228	0.359426	0.354674	0.352316	0.351005	0.350134	0.403254
NA20318	0.622281	0.365172	0.335101	0.330357	0.328023	0.326709	0.325816	0.37593
NA20320	0.805927	0.513358	0.483863	0.479701	0.477466	0.476257	0.475422	0.523723
NA20321	0.590276	0.345607	0.318916	0.314908	0.312805	0.311611	0.310776	0.356171
NA20339	0.587663	0.333221	0.304754	0.300589	0.298378	0.2972	0.296378	0.344283
NA20351	0.581384	0.329421	0.295564	0.290503	0.288096	0.286817	0.285966	0.342421
NA20355	0.718616	0.460635	0.431909	0.427506	0.425295	0.424078	0.423195	0.470918
NA20357	0.581133	0.330764	0.302548	0.298348	0.296082	0.294761	0.293866	0.342328
NA20359	0.70457	0.453071	0.425592	0.421621	0.419496	0.418342	0.417583	0.463067
NA20362	0.572817	0.326924	0.295112	0.290356	0.287898	0.286573	0.285723	0.338984
NA20412	0.566468	0.323983	0.295251	0.291062	0.288839	0.287611	0.286815	0.335736

## Sheet: figure 3g
Value	Pan-Genome	Pan-African-0	Pan-African-1	Pan-African-2	Pan-African-3	Pan-African-4	Pan-African-5
Edges Used	6.27339e+06	7.08897e+06	7.32884e+06	7.47057e+06	7.56685e+06	7.63742e+06	5.372e+06
Edges Total	12189523	14038816	14779246	15247217	15577673	15825581	14463346
Used Edge Rate	0.514654	0.504955	0.495887	0.489963	0.48575	0.4826	0.371422

## Sheet: figure 3h
Sample Count	Pan-Genome	Pan-African-0	Pan-African-1	Pan-African-2	Pan-African-3	Pan-African-4	Pan-African-5
0	541721	110130	71325	79561	84311	87662	90693
1-70	9370778	6442809	7515742	8049405	8396805	8645419	8833268
70-140	4030052	4950970	5490313	5629284	5711224	5767746	5808784
141	520795	744789	961436	1020996	1054877	1076846	1092836

[truncated: 8 more sheets: figure 4a, figure 4b, figure 4c, figure 4d, figure 4e, figure 4f, figure 4g, table 1]
